# Supplementary material for: Genetic Deletion of miR-430 Disrupts Maternal-Zygotic Transition and Embryonic Body Plan
Source: Front Genet. 2020 Aug 4;11:853. doi: 10.3389/fgene.2020.00853 (PMC7417628; doi:10.3389/fgene.2020.00853)
Supplement: Supplementary file 2 [file Data_Sheet_2.xls]

## Sheet: Up-regulated genes
Up-regulated genes in the miR-430 mutant (807 genes)								miR-430 sites						Gene expression during early embroynic development
gene_id	gene_name	Description	locus	WT_FPKM	miR-430_FPKM	Rescued_FPKM		total	8mer	7mer-m8	7mer-1A	score		64/128-cell	oblong-sphere	50%-epiboly	15-somite	36hpf	48hpf	60hpf	72hpf	1-week
ENSDARG00000062442	meiob	meiosis specific with OB domains [Source:ZFIN;Acc:ZDB-GENE-120104-8]	12:19558830-19569440	0.742683	9.54169	1e-05		-	-	-	-	-		0.0834082	0.0112979	0.337812	0.536085	0.188135	0.468741	0.0801964	0.142403	0.132656
ENSDARG00000007465	tdrd1	tudor domain containing 1 [Source:ZFIN;Acc:ZDB-GENE-070803-1]	12:31921590-31935253	1.23933	42.7023	0.735453		1	0	1	0	-0.18		39.6724	62.6733	1.03662	1.51722	0.366217	0.851285	0.08213	0.311832	0.536275
ENSDARG00000026070	cd82b	CD82 molecule b [Source:ZFIN;Acc:ZDB-GENE-030131-2857]	18:27520355-27575299	2.81395	168.796	3.14132		3	1	2	0	-0.28		65.0414	51.8156	2.80894	4.38228	7.30118	10.9427	9.59358	17.7139	14.7954
ENSDARG00000045598	si:dkey-180p18.9	si:dkey-180p18.9 [Source:ZFIN;Acc:ZDB-GENE-041210-132]	4:13971999-13980660	1.54954	67.0826	1.50677		2	1	1	0	-0.56		#N/A	#N/A	#N/A	#N/A	#N/A	#N/A	#N/A	#N/A	#N/A
ENSDARG00000074100	zgc:163014	zgc:163014 [Source:ZFIN;Acc:ZDB-GENE-070424-100]	17:45280447-45292529	0.407737	10.8971	0.255718		2	0	2	0	-0.43		51.467	21.9838	0.179339	0.137492	0.142733	0.224294	0.0774993	0.108065	0.26502
ENSDARG00000030945	si:ch211-259g3.4	si:ch211-259g3.4 [Source:ZFIN;Acc:ZDB-GENE-030131-8118]	15:15142161-15196618	1.0187	34.8643	0.852824		-	-	-	-	-		17.9842	21.3778	1.62479	2.62084	2.98818	1.98843	2.38796	3.35868	2.42053
ENSDARG00000008026	fam129bb	family with sequence similarity 129, member Bb [Source:ZFIN;Acc:ZDB-GENE-030131-6218]	5:30556332-30608487	6.40528	31.0042	0.837439		2	0	1	1	-0.23		29.9052	14.9213	0.177998	1.08601	1.84214	1.1119	1.60118	1.25957	1.75277
ENSDARG00000096095	buc	bucky ball [Source:ZFIN;Acc:ZDB-GENE-070117-694]	2:28022980-28027100	2.2666	59.4473	1.65422		-	-	-	-	-		#N/A	#N/A	#N/A	#N/A	#N/A	#N/A	#N/A	#N/A	#N/A
ENSDARG00000025012	tpi1a	triosephosphate isomerase 1a [Source:ZFIN;Acc:ZDB-GENE-020416-3]	19:5718420-5727516	1.25734	48.9172	1.37499		2	0	1	1	-0.33		34.6814	41.1759	1.07896	1.53384	5.75183	9.59291	8.75098	12.1858	11.0965
ENSDARG00000014324	sh2d5	SH2 domain containing 5 [Source:ZFIN;Acc:ZDB-GENE-050327-67]	11:38804755-38816742	1.66048	54.9837	1.59552		1	1	0	0	-0.33		116.586	38.2412	1.11652	0.872856	0.607956	0.762373	0.763503	0.691583	1.25663
ENSDARG00000038618	cpt2	carnitine palmitoyltransferase 2 [Source:ZFIN;Acc:ZDB-GENE-030131-6719]	8:21675463-21890672	0.836311	12.5343	0.37249		1	0	1	0	-0.24		9.71275	10.2142	0.657604	2.39256	3.44229	4.33545	3.67478	6.14509	2.65892
ENSDARG00000015167	abcd3a	-	24:31212727-31234175	1.0602	32.9741	0.984957		1	0	0	1	-0.13		21.3997	19.8975	1.56285	5.54377	7.95172	11.9154	10.4056	11.9722	15.8385
ENSDARG00000070801	opa1	optic atrophy 1 (autosomal dominant) [Source:ZFIN;Acc:ZDB-GENE-041114-7]	6:36498737-36573693	1.10454	26.2531	0.839995		1	1	0	0	-0.34		0.114139	0.108914	0.0268398	0.0785667	0.221006	0.105985	0.0975839	0.286504	4.76865
ENSDARG00000010862	amt	aminomethyltransferase [Source:ZFIN;Acc:ZDB-GENE-041010-114]	8:27249494-27261613	0.434932	27.9564	0.943736		1	1	0	0	-0.36		20.1708	14.9845	4.07618	7.15818	6.206	5.41071	4.3663	5.93521	11.5923
ENSDARG00000079241	wdr90	WD repeat domain 90 [Source:ZFIN;Acc:ZDB-GENE-070424-67]	24:38998044-39044924	2.54933	27.5501	1.01146		-	-	-	-	-		22.6243	18.0968	0.677786	2.03371	1.84302	1.3504	1.1912	0.842192	0.393853
ENSDARG00000044329	opa1	-	6:36666466-36743658	0.614193	13.3405	0.523448		1	1	0	0	-0.34		0.564292	0.918123	0.0277933	0.207914	0.228517	0.227529	0.23455	0.431053	4.81659
ENSDARG00000069654	ppp6r2b	protein phosphatase 6, regulatory subunit 2b [Source:ZFIN;Acc:ZDB-GENE-070705-441]	18:5894754-5941928	2.15824	23.6221	0.938428		3	1	2	0	-0.2		2.22738	2.20661	0.220151	0.600508	0.734643	0.596734	0.666283	1.66485	2.96876
ENSDARG00000075158	igdcc3	immunoglobulin superfamily, DCC subclass, member 3 [Source:ZFIN;Acc:ZDB-GENE-080303-24]	7:32836047-32952721	0.171309	8.42032	0.375167		1	0	1	0	-0.17		2.35767	1.20626	0.355607	0.9368	5.73863	4.74638	5.76097	7.36006	3.55318
ENSDARG00000055092	por	P450 (cytochrome) oxidoreductase a [Source:ZFIN;Acc:ZDB-GENE-050809-121]	10:36299402-36336323	1.70274	27.5247	1.24625		1	0	0	1	-0.07		12.7574	11.729	1.39421	5.89884	9.32125	10.2151	15.4717	16.4627	13.6402
ENSDARG00000091813	si:dkey-21a6.5	si:dkey-21a6.5 [Source:ZFIN;Acc:ZDB-GENE-131121-257]	17:43564076-43577882	2.47886	66.6783	3.02777		-	-	-	-	-		45.3452	40.6231	1.89513	3.80845	6.764	8.34482	6.84534	7.85019	7.33781
ENSDARG00000010934	syt14a	synaptotagmin XIVa [Source:ZFIN;Acc:ZDB-GENE-090313-200]	13:32100936-32112089	0.483513	13.578	0.638254		-	-	-	-	-		0.105631	0.0109688	0.0646639	0.189287	0.235743	0.149304	0.13576	0.648224	1.05114
ENSDARG00000034710	lmbrd2a	-	5:8066894-8107389	2.89052	11.2915	0.564737		-	-	-	-	-		16.3666	15.5153	1.07215	3.39119	1.75843	1.81341	2.0122	3.42875	7.05983
ENSDARG00000070052	tdrd6	tudor domain containing 6 [Source:ZFIN;Acc:ZDB-GENE-041001-210]	20:35462907-35506192	3.99304	101.547	5.56203		2	0	1	1	-0.37		44.8307	26.4711	1.56703	0.703561	0.177055	0.460641	0.0506685	0.140269	0.190497
ENSDARG00000074169	gpam	glycerol-3-phosphate acyltransferase, mitochondrial [Source:ZFIN;Acc:ZDB-GENE-101026-1]	12:33181930-33221664	0.432336	7.61635	0.418929		2	1	1	0	-0.12		10.571	10.2129	0.195796	0.972152	2.13435	2.79267	3.42712	7.19977	3.48592
ENSDARG00000068096	atf5a	activating transcription factor 5a [Source:ZFIN;Acc:ZDB-GENE-060526-205]	5:32053266-32057653	0.666854	8.17886	0.458346		1	0	1	0	-0.08		22.2184	21.3259	0.580018	1.15885	2.26942	2.53894	3.61309	6.23303	9.65958
ENSDARG00000088357	acadl	acyl-CoA dehydrogenase, long chain [Source:ZFIN;Acc:ZDB-GENE-040426-771]	18:37924774-37943136	2.77595	90.1675	5.12856		1	0	1	0	-0.14		47.6858	36.4001	1.25793	3.23356	13.7306	14.694	17.9351	22.9726	31.2617
ENSDARG00000043812	si:ch73-389k6.1	-	4:61814878-61844812	1.70532	13.5825	0.782788		-	-	-	-	-		#N/A	#N/A	#N/A	#N/A	#N/A	#N/A	#N/A	#N/A	#N/A
ENSDARG00000001915	phc2b	-	1:774781-775204	62.4638	902.393	52.2122		1	1	0	0	-0.41		2254.15	1714.63	14.0041	4.09095	0.543568	2.16107	0.0878792	0.230071	8.07045
ENSDARG00000043081	ctsz	cathepsin Z [Source:ZFIN;Acc:ZDB-GENE-041010-139]	6:49723037-49733028	1.62625	56.9066	3.3443		2	0	1	1	-0.29		60.1008	48.0744	1.9678	9.7903	12.5082	14.7717	12.216	18.7384	25.1063
ENSDARG00000029480	specc1	sperm antigen with calponin homology and coiled-coil domains 1 [Source:ZFIN;Acc:ZDB-GENE-060526-207]	5:65867839-66001217	1.21926	13.132	0.776118		1	0	1	0	-0.2		14.7472	13.8058	0.385185	0.554894	0.590038	0.552752	0.843707	1.51889	1.99302
ENSDARG00000057723	nsdhl	-	14:18546700-18559111	0.358866	6.71165	0.39869		1	1	0	0	-0.41		46.3245	42.2246	0.839042	2.45909	3.12334	3.47127	3.58662	4.47637	4.89663
ENSDARG00000011809	mical1	microtubule associated monooxygenase, calponin and LIM domain containing 1 [Source:ZFIN;Acc:ZDB-GENE-081022-3]	23:39607729-39680259	1.09205	8.2003	0.495914		3	0	3	0	-0.35		1.80424	1.7412	0.0366324	0.127725	0.109548	0.0542732	0.0772543	0.20473	0.623755
ENSDARG00000024874	dock4b	dedicator of cytokinesis 4b [Source:ZFIN;Acc:ZDB-GENE-060130-74]	4:6222620-6379374	0.677114	11.2975	0.722815		1	0	1	0	> -0.02		#N/A	#N/A	#N/A	#N/A	#N/A	#N/A	#N/A	#N/A	#N/A
ENSDARG00000013892	sorl1	sortilin-related receptor, L(DLR class) A repeats containing [Source:ZFIN;Acc:ZDB-GENE-050208-22]	15:20502651-20631260	1.59602	19.9336	1.33346		-	-	-	-	-		12.4814	12.2104	1.32774	2.2579	1.43901	0.861057	1.22117	2.26414	2.89561
ENSDARG00000007180	slc30a4	solute carrier family 30 (zinc transporter), member 4 [Source:ZFIN;Acc:ZDB-GENE-040426-1408]	18:4919831-4929657	2.4772	29.6685	1.99878		1	0	1	0	-0.16		27.2813	22.2715	2.42207	6.7037	4.86902	6.25156	6.1286	9.03486	19.0523
ENSDARG00000020749	caprin2	caprin family member 2 [Source:ZFIN;Acc:ZDB-GENE-040812-2]	4:15683209-15696986	16.0954	207.598	14.1139		1	0	1	0	-0.18		#N/A	#N/A	#N/A	#N/A	#N/A	#N/A	#N/A	#N/A	#N/A
ENSDARG00000094803	si:dkey-153n9.5	si:dkey-153n9.5 [Source:ZFIN;Acc:ZDB-GENE-070912-379]	2:25806281-25965002	3.00293	15.9944	1.09975		-	-	-	-	-		0.0179349	0.0116685	0.0742092	0.217228	0.446776	0.580962	0.642646	0.341372	0.552472
ENSDARG00000025595	agmo	alkylglycerol monooxygenase [Source:ZFIN;Acc:ZDB-GENE-040426-2207]	15:33630976-33714780	0.229076	6.14838	0.426928		1	1	0	0	-0.37		5.09241	4.12327	0.174043	0.0674295	0.430538	0.695488	0.806774	2.58865	31.8289
ENSDARG00000053113	ly75	lymphocyte antigen 75 [Source:ZFIN;Acc:ZDB-GENE-050309-166]	11:11186574-11314431	2.64532	47.5589	3.34279		-	-	-	-	-		34.3812	25.3375	0.937881	2.17284	0.815518	0.907861	0.692965	1.32794	5.08352
ENSDARG00000032117	ddx1	DEAD (Asp-Glu-Ala-Asp) box helicase 1 [Source:ZFIN;Acc:ZDB-GENE-041001-215]	20:33214104-33228744	1.24183	21.8157	1.54527		1	0	0	1	-0.11		11.36	9.0359	2.41542	11.3768	14.2241	13.6606	10.1899	13.5407	7.042
ENSDARG00000039134	MTR	-	12:48192147-48266683	2.18678	26.177	1.86574		-	-	-	-	-		34.2733	30.5784	1.2043	4.83827	3.16482	2.24365	2.10226	3.36545	2.39659
ENSDARG00000008904	smarca2	SWI/SNF related, matrix associated, actin dependent regulator of chromatin, subfamily a, member 2 [Source:ZFIN;Acc:ZDB-GENE-030131-5964]	5:46757515-46902718	0.553333	18.6881	1.33388		2	1	1	0	-0.2		21.5071	20.5269	0.357531	0.687036	1.67197	1.88621	1.75906	3.18122	5.68208
ENSDARG00000021849	si:dkey-256h2.1	si:dkey-256h2.1 [Source:ZFIN;Acc:ZDB-GENE-030131-9466]	16:50574341-50592491	10.4525	126.31	9.19929		1	0	1	0	-0.28		209.04	202.253	4.45948	4.09837	1.96661	2.87836	1.78191	0.859582	1.74718
ENSDARG00000021233	pgls	6-phosphogluconolactonase [Source:ZFIN;Acc:ZDB-GENE-040822-9]	3:53322577-53338632	0.70769	8.69927	0.637549		1	1	0	0	-0.3		6.64833	10.276	1.48709	2.6155	2.88175	3.32264	2.76118	4.57624	2.54333
ENSDARG00000060835	tecpr2	tectonin beta-propeller repeat containing 2 [Source:ZFIN;Acc:ZDB-GENE-060503-358]	17:29339084-29371616	0.820503	9.88921	0.739477		1	0	1	0	-0.07		4.17839	5.32398	0.39835	0.885419	1.18265	0.694265	1.03797	2.13386	2.68755
ENSDARG00000014137	picalmb	phosphatidylinositol binding clathrin assembly protein b [Source:ZFIN;Acc:ZDB-GENE-030131-6795]	15:18707332-18734014	68.2388	153.671	11.866		-	-	-	-	-		0.77731	0.411372	6.72238	7.24905	8.11921	6.64034	6.36458	9.34216	8.98751
ENSDARG00000092394	dcun1d4	DCN1, defective in cullin neddylation 1, domain containing 4 (S. cerevisiae) [Source:ZFIN;Acc:ZDB-GENE-041014-248]	20:23191458-23213966	0.726119	7.98072	0.620185		1	0	1	0	-0.04		9.17742	6.92725	0.76857	3.48824	7.18608	7.72317	6.55809	11.2172	9.02898
ENSDARG00000015006	dnm1l	dynamin 1-like [Source:ZFIN;Acc:ZDB-GENE-040426-1556]	25:20721129-20750191	2.13504	34.2048	2.6884		-	-	-	-	-		24.1364	31.1241	2.36474	5.92662	12.1575	17.4325	13.5051	18.2284	11.7623
ENSDARG00000057128	hadhaa	hydroxyacyl-CoA dehydrogenase/3-ketoacyl-CoA thiolase/enoyl-CoA hydratase (trifunctional protein), alpha subunit a [Source:ZFIN;Acc:ZDB-GENE-031222-5]	20:48621717-48655085	9.65558	35.0786	2.81036		1	0	1	0	-0.24		24.9291	19.6097	2.70774	6.04756	7.30851	9.12636	5.36025	10.39	6.07104
ENSDARG00000034826	park7	parkinson protein 7 [Source:ZFIN;Acc:ZDB-GENE-041010-5]	11:42557104-42571428	1.9236	18.397	1.49859		1	0	0	1	-0.1		26.4402	23.1583	1.3497	3.46361	7.85901	10.1574	12.5865	10.4981	19.6691
ENSDARG00000006397	laptm4a	lysosomal protein transmembrane 4 alpha [Source:ZFIN;Acc:ZDB-GENE-030131-1024]	20:43807555-43818278	7.84244	80.9356	6.62307		1	0	1	0	-0.24		45.097	46.4127	9.49116	18.7805	29.022	36.7613	31.1746	41.8397	52.9376
ENSDARG00000012927	tcea2	transcription elongation factor A (SII), 2 [Source:ZFIN;Acc:ZDB-GENE-040426-985]	23:8825838-8839981	0.606342	11.1332	0.913128		-	-	-	-	-		8.10955	5.82203	0.58622	3.95709	6.29202	9.54463	6.34668	8.72786	10.6043
ENSDARG00000079588	gatsl3	GATS protein-like 3 [Source:ZFIN;Acc:ZDB-GENE-050327-38]	5:13073797-13119391	0.66823	8.9749	0.743458		-	-	-	-	-		18.1323	14.3004	0.279213	0.41058	0.568224	0.54622	0.543841	1.14981	1.30545
ENSDARG00000018423	sulf2a	sulfatase 2a [Source:ZFIN;Acc:ZDB-GENE-040426-759]	11:25841027-25926784	0.71935	13.0146	1.09046		1	0	0	1	-0.06		6.28141	3.55668	0.637325	4.31491	9.31905	8.65622	8.53678	8.40598	3.62807
ENSDARG00000031985	ppp2r4	protein phosphatase 2A activator, regulatory subunit 4 [Source:ZFIN;Acc:ZDB-GENE-040801-11]	5:34415787-34431854	9.55215	96.9535	8.21978		1	0	1	0	-0.2		49.2765	42.4949	5.73116	11.9843	16.465	17.0058	16.0283	15.0798	11.2802
ENSDARG00000043848	sod1	superoxide dismutase 1, soluble [Source:ZFIN;Acc:ZDB-GENE-990415-258]	10:26328824-26333884	15.8748	191.343	16.4056		1	1	0	0	-0.28		48.7222	45.9065	5.309	4.88795	7.88714	17.2278	20.2314	21.8347	43.0237
ENSDARG00000043177	lsm1	LSM1, U6 small nuclear RNA associated [Source:ZFIN;Acc:ZDB-GENE-040801-68]	8:46922775-46927854	4.59734	38.1572	3.39176		1	0	1	0	-0.07		42.1097	33.6604	6.70052	10.5028	16.757	17.0072	20.8431	13.7667	6.3171
ENSDARG00000074969	GBE1 (2 of 2)	-	15:7350535-7579237	2.14755	9.71665	0.882419		-	-	-	-	-		5.6101	4.89464	0.124284	0.276745	0.55668	0.743623	0.834574	1.6548	2.04684
ENSDARG00000042533	gstm	glutathione S-transferase M [Source:ZFIN;Acc:ZDB-GENE-030911-2]	8:26148102-26150871	17.898	197.357	17.9362		1	0	1	0	-0.21		38.9025	33.4518	7.58648	15.5885	18.289	24.0234	18.4548	14.3927	21.8507
ENSDARG00000074697	npdc1	neural proliferation, differentiation and control, 1a [Source:ZFIN;Acc:ZDB-GENE-031204-31]	21:11904662-11953632	1.68024	13.8836	1.2905		1	0	1	0	-0.13		12.6268	18.3014	1.3203	2.22555	1.56398	1.9793	2.28689	5.70744	19.4194
ENSDARG00000062272	afg3l2	AFG3-like AAA ATPase 2 [Source:ZFIN;Acc:ZDB-GENE-070912-46]	2:21249271-21266423	1.23851	18.2348	1.71152		1	1	0	0	-0.28		5.92527	11.1369	1.8619	4.51614	4.42196	5.10366	4.3264	6.22234	7.36564
ENSDARG00000041896	dnajc5ga	DnaJ (Hsp40) homolog, subfamily C, member 5 gamma a [Source:ZFIN;Acc:ZDB-GENE-030131-1583]	20:38788661-38812050	6.67334	75.321	7.08741		1	0	0	1	-0.01		76.2524	68.0877	2.13107	6.30358	6.81366	9.03554	10.1426	9.84051	5.62019
ENSDARG00000097059	si:dkey-159n16.4	si:dkey-159n16.4 [Source:ZFIN;Acc:ZDB-GENE-131120-58]	4:52636215-52637457	0.911894	24.3963	2.33417		-	-	-	-	-		#N/A	#N/A	#N/A	#N/A	#N/A	#N/A	#N/A	#N/A	#N/A
ENSDARG00000092644	AGO1	argonaute RISC catalytic component 1 [Source:ZFIN;Acc:ZDB-GENE-110606-3]	16:54642279-54708191	1.17361	13.8843	1.34351		3	2	1	0	-0.59		19.1942	14.7073	0.869846	1.86171	5.15546	1.06507	3.14402	1.45506	0.943844
ENSDARG00000039681	samm50l	sorting and assembly machinery component 50 homolog, like [Source:ZFIN;Acc:ZDB-GENE-041114-30]	4:8082558-8095833	2.12309	27.4523	2.70213		1	0	1	0	-0.23		#N/A	#N/A	#N/A	#N/A	#N/A	#N/A	#N/A	#N/A	#N/A
ENSDARG00000041068	got2a	glutamic-oxaloacetic transaminase 2a, mitochondrial [Source:ZFIN;Acc:ZDB-GENE-040426-2703]	18:20959431-20969479	3.82736	55.2826	5.44341		1	0	1	0	-0.21		43.1606	35.114	1.96673	1.04728	4.41581	5.6661	5.46788	11.4019	33.3595
ENSDARG00000033437	rps6ka1	ribosomal protein S6 kinase a, polypeptide 1 [Source:ZFIN;Acc:ZDB-GENE-060929-516]	17:26905981-27013235	3.77775	16.9075	1.66948		1	0	1	0	-0.1		7.59316	11.7903	0.333304	0.502898	1.51454	1.13377	1.48477	3.49208	2.83596
ENSDARG00000045888	acat1	acetyl-CoA acetyltransferase 1 [Source:ZFIN;Acc:ZDB-GENE-040808-68]	10:40027262-40050577	4.16323	36.9344	3.65235		1	0	1	0	-0.16		27.5365	31.4336	1.78904	5.01973	13.5067	19.0502	16.56	23.9536	51.7485
ENSDARG00000025269	pdcd6ip	programmed cell death 6 interacting protein [Source:ZFIN;Acc:ZDB-GENE-040426-2678]	19:44450099-44477980	7.791	69.7034	6.92931		1	0	0	1	-0.12		29.3522	33.2934	3.5627	9.12816	14.5483	15.8035	13.7953	19.2784	22.3656
ENSDARG00000057660	dhx57	DEAH (Asp-Glu-Ala-Asp/His) box polypeptide 57 [Source:ZFIN;Acc:ZDB-GENE-030131-4078]	13:7683912-7716915	1.84066	13.4126	1.3428		1	0	0	1	-0.14		11.6756	19.6636	2.59665	5.10617	3.63357	3.12916	2.95393	3.12965	1.54399
ENSDARG00000001733	gulp1a	GULP, engulfment adaptor PTB domain containing 1a [Source:ZFIN;Acc:ZDB-GENE-030616-21]	9:43680180-43723222	1.72817	13.1028	1.33161		1	0	1	0	-0.18		15.4113	14.9828	1.22584	3.66089	7.47185	7.75871	8.52273	9.99594	8.61442
ENSDARG00000025500	mtx1a	metaxin 1a [Source:ZFIN;Acc:ZDB-GENE-060606-2]	16:45776910-45803244	3.87078	27.2888	2.8309		1	0	1	0	-0.09		26.0774	21.2754	1.69937	2.59614	2.89409	2.31006	1.8274	2.5355	2.55487
ENSDARG00000056550	tango2	transport and golgi organization 2 homolog (Drosophila) [Source:ZFIN;Acc:ZDB-GENE-040808-42]	5:28331187-28367225	1.58615	13.3442	1.39439		1	1	0	0	-0.33		18.6057	22.8202	0.580101	2.77791	7.98261	8.67494	6.65856	8.0599	8.19964
ENSDARG00000016255	CHMP4B (2 of 2)	charged multivesicular body protein 4Ba [Source:ZFIN;Acc:ZDB-GENE-040426-906]	6:49845153-49917954	8.30126	42.8336	4.51677		1	1	0	0	-0.22		32.789	32.9187	6.39306	5.74341	8.9656	10.5883	9.8208	16.5241	20.7064
ENSDARG00000021805	aes	amino-terminal enhancer of split [Source:ZFIN;Acc:ZDB-GENE-040426-1409]	22:22115810-22167234	0.894734	7.65121	0.812756		4	0	3	1	-0.38		4.84185	8.7441	1.19751	1.19564	2.94666	1.63869	2.25722	8.44873	6.80591
ENSDARG00000039266	RBM25 (2 of 2)	RNA binding motif protein 25a [Source:ZFIN;Acc:ZDB-GENE-090312-142]	13:33220621-33233336	2.78909	22.7334	2.43025		-	-	-	-	-		1.43414	1.44448	0.228572	0.521193	0.993462	0.613005	1.54745	2.8714	4.43459
ENSDARG00000074465	CR388046.3	vacuolar protein sorting 13 homolog C (S. cerevisiae) [Source:HGNC Symbol;Acc:HGNC:23594]	7:30967716-31060269	1.53275	12.1353	1.29751		2	0	1	1	-0.35		6.46297	3.42192	0.216165	0.412035	0.994385	0.615438	0.5614	1.24914	1.49327
ENSDARG00000091427	-	-	Zv9_NA137:10027-10416	3.55547	13.2432	1.4161		-	-	-	-	-		4.43675	8.3921	0.52762	0.404505	0.751802	0.133245	0.28904	0.687587	1.27587
ENSDARG00000055857	dopey2	dopey family member 2 [Source:ZFIN;Acc:ZDB-GENE-040426-1195]	9:34188148-34228894	2.20863	15.2848	1.65692		-	-	-	-	-		13.0648	12.2465	2.25925	3.32461	3.27164	2.60794	1.98864	3.86423	7.88526
ENSDARG00000009771	ppme1	protein phosphatase methylesterase 1 [Source:ZFIN;Acc:ZDB-GENE-030131-7064]	21:24658395-24672944	2.14957	18.8872	2.06531		1	0	1	0	-0.24		41.8522	20.3079	4.89578	11.4637	18.0291	19.66	24.0067	30.6117	24.7808
ENSDARG00000056481	vat1	vesicle amine transport 1 [Source:ZFIN;Acc:ZDB-GENE-030616-178]	3:19801556-19858999	1.97358	23.3583	2.55848		1	0	0	1	> -0.01		13.464	20.9163	0.915384	5.32502	12.8967	10.7883	12.0226	21.8519	14.9387
ENSDARG00000028056	kntc1	-	5:69428449-69508909	3.58047	33.5243	3.68659		1	0	0	1	-0.14		7.99782	10.2879	1.19233	3.97622	6.53864	5.72075	4.5356	3.10901	0.716689
ENSDARG00000079994	si:dkey-187e18.1	A kinase (PRKA) anchor protein 13 [Source:HGNC Symbol;Acc:HGNC:371]	25:11510261-11646289	0.80364	7.71233	0.867676		-	-	-	-	-		10.8549	13.4648	0.57232	1.59815	1.24212	0.346879	0.682917	1.42826	1.1635
ENSDARG00000002305	me3	malic enzyme 3, NADP(+)-dependent, mitochondrial [Source:ZFIN;Acc:ZDB-GENE-041111-294]	9:35217687-35231518	21.957	179.962	20.3891		1	0	1	0	-0.12		114.741	73.9478	5.17877	12.0329	27.8241	21.672	18.2248	29.2751	29.0079
ENSDARG00000031200	ppp2r5cb	protein phosphatase 2, regulatory subunit B', gamma b [Source:ZFIN;Acc:ZDB-GENE-041014-4]	20:54253343-54318666	7.0305	47.9194	5.69471		2	0	2	0	> -0.04		17.8471	13.5502	1.78086	6.0162	6.4227	5.77843	4.9537	6.44065	5.51744
ENSDARG00000069419	adcy9	-	22:27256102-27323634	1.90712	14.3467	1.70975		2	0	0	2	-0.08		31.3878	29.6872	0.555519	1.04872	0.974817	0.601328	0.942157	1.25945	1.20319
ENSDARG00000022350	nek1	NIMA-related kinase 1 [Source:ZFIN;Acc:ZDB-GENE-040730-1]	20:23658745-23696116	0.98016	7.87039	0.948609		-	-	-	-	-		12.0359	13.1386	1.10564	2.9234	3.00622	2.43849	2.52205	3.88732	3.00096
ENSDARG00000008454	cpeb1b	cytoplasmic polyadenylation element binding protein 1b [Source:ZFIN;Acc:ZDB-GENE-990927-1]	7:49697694-49708223	2.81559	22.2443	2.70892		-	-	-	-	-		114.893	55.4895	1.57056	1.0552	0.439206	0.876806	0.577654	0.607418	1.32808
ENSDARG00000025386	lsm14b	LSM14B, SCD6 homolog B (S. cerevisiae) [Source:ZFIN;Acc:ZDB-GENE-040426-779]	23:569611-583399	8.71035	34.9642	4.26566		-	-	-	-	-		178.923	171.667	2.68714	0.700777	0.33471	0.448819	0.08945	0.130975	0.766965
ENSDARG00000014582	exoc3	exocyst complex component 3 [Source:ZFIN;Acc:ZDB-GENE-030131-5947]	2:50675048-50696575	13.1365	42.8077	5.31226		-	-	-	-	-		24.6684	34.6598	6.038	8.09461	7.69482	7.90943	6.97252	8.40686	6.18768
ENSDARG00000018426	aldh7a1	aldehyde dehydrogenase 7 family, member A1 [Source:ZFIN;Acc:ZDB-GENE-030131-6129]	10:16035478-16056656	2.85294	40.1905	5.04285		1	1	0	0	-0.36		26.3187	18.5123	3.25841	11.6673	18.5753	29.4249	23.6071	23.7996	37.9986
ENSDARG00000097212	si:dkey-24p1.6	si:dkey-24p1.6 [Source:ZFIN;Acc:ZDB-GENE-060503-67]	15:36997795-37028286	2.14025	15.1364	1.9094		-	-	-	-	-		#N/A	#N/A	#N/A	#N/A	#N/A	#N/A	#N/A	#N/A	#N/A
ENSDARG00000055676	C20H6orf211	acidic residue methyltransferase 1 [Source:ZFIN;Acc:ZDB-GENE-050327-51]	20:26416785-26421565	1.52222	15.4515	1.95108		1	0	1	0	-0.15		13.3779	22.4257	0.665125	2.38328	2.60362	2.91336	3.47312	4.8843	6.75938
ENSDARG00000059035	POR (2 of 2)	P450 (cytochrome) oxidoreductase b [Source:ZFIN;Acc:ZDB-GENE-030131-5767]	15:1836440-1874553	8.18724	52.1196	6.6531		1	1	0	0	-0.29		32.7984	20.6647	1.70205	2.3055	2.54372	3.25317	2.723	4.866	20.0743
ENSDARG00000087660	CABZ01049025.1	-	5:69227610-69230775	5.04993	31.8109	4.06724		-	-	-	-	-		24.4413	19.2359	1.15574	1.6387	0.681532	0.711431	1.33566	1.99371	3.61718
ENSDARG00000025788	chp2	calcineurin-like EF-hand protein 2 [Source:ZFIN;Acc:ZDB-GENE-030131-5810]	15:19367784-19420175	4.54768	59.3844	7.72295		1	0	0	1	-0.11		31.2211	29.7895	0.943843	4.62637	3.19351	4.60498	4.59705	4.55783	8.88366
ENSDARG00000031819	eif4ebp2	eukaryotic translation initiation factor 4E binding protein 2 [Source:ZFIN;Acc:ZDB-GENE-031118-83]	13:30387116-30392499	14.9135	229.92	31.2017		1	0	1	0	> -0.02		82.2858	76.4434	13.2263	51.4579	78.779	73.1239	63.221	76.3693	77.1773
ENSDARG00000074225	si:ch211-269e2.1	si:ch211-269e2.1 [Source:ZFIN;Acc:ZDB-GENE-070912-267]	9:35404356-35454541	0.886435	9.88172	1.34312		-	-	-	-	-		1.32458	1.75299	0.32626	1.04701	1.6626	2.03115	2.43577	5.14186	5.40105
ENSDARG00000003229	gdf9	growth differentiation factor 9 [Source:ZFIN;Acc:ZDB-GENE-050221-7]	14:23460194-23467148	1.65929	9.063	1.2392		-	-	-	-	-		27.6204	21.4212	0.557497	0.205502	0.0774812	0.0901054	0.0702415	0.0417284	0.253978
ENSDARG00000068246	plcb3	phospholipase C, beta 3 (phosphatidylinositol-specific) [Source:ZFIN;Acc:ZDB-GENE-030616-594]	7:60732190-60827674	0.454117	10.854	1.49489		1	1	0	0	> -0.03		17.1951	11.4988	1.16562	2.48495	2.44148	1.84427	2.44016	2.77829	3.18872
ENSDARG00000004270	atl3	atlastin 3 [Source:ZFIN;Acc:ZDB-GENE-041010-109]	14:31643660-31664453	7.42699	53.1738	7.40685		2	1	1	0	-0.61		40.9445	46.0732	3.74391	6.29644	8.30999	8.61241	7.84194	11.2272	12.9085
ENSDARG00000043236	ccna1	cyclin A1 [Source:ZFIN;Acc:ZDB-GENE-040311-2]	10:35931773-35939422	116.76	720.811	101.022		-	-	-	-	-		769.449	600.014	9.72341	1.15744	0.28009	0.976677	0.107083	0.189023	2.17672
ENSDARG00000059888	-	argonaute RISC catalytic component 3 [Source:HGNC Symbol;Acc:HGNC:18421]	16:54559832-54596672	1.7029	14.2227	1.99861		1	0	1	0	-0.14		18.4043	18.0957	0.330211	0.522597	0.610088	0.146443	0.498684	0.943812	0.744133
ENSDARG00000078722	clip1a	CAP-GLY domain containing linker protein 1a [Source:ZFIN;Acc:ZDB-GENE-060526-282]	5:70183717-70237795	4.99962	38.3507	5.4035		-	-	-	-	-		17.5856	20.8663	1.43304	2.50831	1.59041	1.1436	1.15758	1.644	2.04631
ENSDARG00000022260	FEZ2 (1 of 2)	fasciculation and elongation protein zeta 2 (zygin II) [Source:HGNC Symbol;Acc:HGNC:3660]	20:46992070-47010516	7.32627	39.2341	5.54503		-	-	-	-	-		24.998	25.0458	2.30975	3.50122	3.732	2.40531	2.77019	3.93306	5.00464
ENSDARG00000068868	nap1l4b	nucleosome assembly protein 1-like 4b [Source:ZFIN;Acc:ZDB-GENE-041114-168]	7:33110564-33129341	9.73036	57.8468	8.26807		2	1	0	1	-0.19		14.5359	19.7252	2.95211	4.59486	11.4623	9.71679	10.5051	16.5467	19.181
ENSDARG00000069159	rab38b	RAB38b, member of RAS oncogene family [Source:ZFIN;Acc:ZDB-GENE-091204-345]	10:25900834-25912318	0.576083	6.54312	0.943047		-	-	-	-	-		0.00623529	0.00477261	0.0666773	0.0650602	0.202621	0.128586	0.369479	0.720259	0.64413
ENSDARG00000035819	sirt3	sirtuin 3 [Source:ZFIN;Acc:ZDB-GENE-070112-1762]	7:58730363-58754422	1.1492	10.2865	1.4828		-	-	-	-	-		7.04393	9.20384	0.877422	2.12482	2.192	2.53029	3.28975	3.32709	5.85606
ENSDARG00000033899	ap2m1b	adaptor-related protein complex 2, mu 1 subunit, b [Source:ZFIN;Acc:ZDB-GENE-040426-1103]	18:44371429-44400225	11.9959	86.0676	12.4504		1	0	0	1	-0.13		49.3353	53.5178	7.57114	14.6273	24.9678	28.4373	29.1128	45.0076	26.9592
ENSDARG00000025091	ezrb	ezrin b [Source:ZFIN;Acc:ZDB-GENE-050803-1]	20:13482833-13555372	9.37168	83.8439	12.1779		1	0	1	0	-0.12		56.3317	56.418	5.93423	15.62	11.4784	15.2204	12.2948	16.7837	16.6665
ENSDARG00000042927	mapre1a	microtubule-associated protein, RP/EB family, member 1a [Source:ZFIN;Acc:ZDB-GENE-030131-6067]	8:24234891-24243160	28.0471	157.828	22.9867		1	0	1	0	-0.26		94.0578	80.9197	14.9568	24.6912	15.3034	21.1558	14.5411	8.63799	4.94119
ENSDARG00000036387	dync1li1	-	19:18571722-18607840	1.0811	15.8887	2.32688		-	-	-	-	-		14.7632	14.1825	3.15436	8.04556	12.7776	13.4298	13.4877	19.8684	12.9618
ENSDARG00000057006	C13H4orf32	chromosome 4 open reading frame 32 [Source:HGNC Symbol;Acc:HGNC:26813]	13:12534022-12536377	4.5037	34.0139	4.99961		1	1	0	0	-0.3		18.1216	17.1655	3.12314	2.13834	1.97494	2.48111	2.06477	3.94233	5.52303
ENSDARG00000063079	ago3b	argonaute RISC catalytic component 3b [Source:ZFIN;Acc:ZDB-GENE-060503-452]	19:11283365-11308559	2.50911	26.2968	3.86983		2	0	0	2	-0.09		28.2245	29.3461	0.825474	2.05341	0.716114	0.264227	0.565126	1.30629	0.381747
ENSDARG00000059386	dtwd1	DTW domain containing 1 [Source:ZFIN;Acc:ZDB-GENE-041010-23]	18:4866714-4869721	3.35757	10.6866	1.57563		-	-	-	-	-		20.6403	18.0551	3.88383	4.34398	2.05498	3.6259	3.224	1.76374	1.77274
ENSDARG00000061741	itpr3	inositol 1,4,5-trisphosphate receptor, type 3 [Source:ZFIN;Acc:ZDB-GENE-070605-1]	8:21675463-21890672	5.05617	41.5253	6.13032		-	-	-	-	-		15.0932	11.9103	1.47284	1.1741	1.78297	0.821534	1.12999	1.31685	1.86723
ENSDARG00000017244	CHD6	chromodomain helicase DNA binding protein 6 [Source:ZFIN;Acc:ZDB-GENE-130530-559]	6:51526742-51617558	0.917854	6.51355	0.982929		-	-	-	-	-		4.73304	3.45422	0.525784	1.27319	1.10851	0.277294	0.682454	1.72375	0.817124
ENSDARG00000078092	limd2	LIM domain containing 2 [Source:ZFIN;Acc:ZDB-GENE-120906-1]	3:31987826-32012114	12.2357	120.371	18.2012		-	-	-	-	-		107.17	91.6744	4.4091	11.7477	6.93277	11.4725	16.2256	11.7627	7.88181
ENSDARG00000059460	sbf2	SET binding factor 2 [Source:ZFIN;Acc:ZDB-GENE-030911-10]	7:68782900-69069799	4.38339	28.6652	4.37334		2	0	1	1	-0.23		15.8595	9.59465	2.36366	1.40175	2.93125	2.56645	2.60836	4.09395	2.61552
ENSDARG00000057374	sfxn3	sideroflexin 3 [Source:ZFIN;Acc:ZDB-GENE-070112-2092]	13:18726400-18740014	1.36507	16.073	2.45774		1	0	1	0	-0.08		34.4759	22.1356	0.943805	2.03181	2.52646	1.98012	2.28951	4.73632	4.54636
ENSDARG00000060594	hadhab	hydroxyacyl-CoA dehydrogenase/3-ketoacyl-CoA thiolase/enoyl-CoA hydratase (trifunctional protein), alpha subunit b [Source:ZFIN;Acc:ZDB-GENE-041111-204]	17:37395453-37420328	14.62	104.089	16.0063		2	0	1	1	-0.26		26.6091	31.7359	6.94882	11.7108	19.4948	21.0532	19.2789	23.0642	8.48909
ENSDARG00000087158	DNAJC13 (1 of 2)	-	Zv9_NA327:6948-8174	4.60655	23.5321	3.62128		-	-	-	-	-		17.0929	23.6449	6.06763	13.9426	11.4332	5.71356	5.45577	9.90403	6.26586
ENSDARG00000053558	rtkn2a	rhotekin 2a [Source:ZFIN;Acc:ZDB-GENE-041010-225]	17:43640478-43668157	18.6167	160.292	24.6695		1	0	1	0	-0.18		87.7899	81.3258	8.75012	8.35085	8.44524	8.07679	5.82481	2.97358	0.693019
ENSDARG00000070822	cnp	2',3'-cyclic nucleotide 3' phosphodiesterase [Source:ZFIN;Acc:ZDB-GENE-030521-29]	3:17376815-17381225	70.7794	394.372	62.1482		1	0	0	1	-0.11		2.37513	2.74024	0.514136	0.355659	0.442685	0.730588	0.533992	0.755657	6.83742
ENSDARG00000054799	rfc1	replication factor C (activator 1) 1 [Source:ZFIN;Acc:ZDB-GENE-070410-99]	1:22017138-22042663	7.52813	49.7603	7.87468		2	0	1	1	-0.24		22.5614	21.8586	4.45753	10.3926	10.0265	8.80689	6.9779	4.74469	2.32191
ENSDARG00000044325	zgc:193690	zgc:193690 [Source:ZFIN;Acc:ZDB-GENE-080721-12]	23:37193901-37211540	4.17377	18.5183	2.97044		1	0	1	0	-0.11		7.76648	6.81954	1.5565	1.9504	0.736969	1.91515	0.656957	0.713914	1.4043
ENSDARG00000060494	eprs	glutamyl-prolyl-tRNA synthetase [Source:ZFIN;Acc:ZDB-GENE-030131-638]	17:39865138-39907512	15.7798	68.8425	11.073		-	-	-	-	-		29.8348	34.7388	7.45231	17.3658	13.3622	13.3517	11.4897	11.751	15.5176
ENSDARG00000006915	arl8ba	ADP-ribosylation factor-like 8Ba [Source:ZFIN;Acc:ZDB-GENE-030131-9370]	6:42883371-42902332	3.76962	18.7438	3.01565		-	-	-	-	-		20.5956	16.8721	4.24263	7.17904	9.3264	10.7671	10.4956	12.1835	12.5274
ENSDARG00000016934	ttyh2	tweety family member 2 [Source:ZFIN;Acc:ZDB-GENE-040718-193]	12:40106345-40236087	0.977172	9.02835	1.45584		1	0	0	1	-0.1		1.99347	1.81238	0.726562	2.49231	3.80481	2.62917	3.27449	4.02652	2.52317
ENSDARG00000035924	dync1li2	dynein, cytoplasmic 1, light intermediate chain 2 [Source:ZFIN;Acc:ZDB-GENE-050417-156]	7:45662902-45692857	8.92508	66.9996	10.8602		2	0	0	2	-0.18		31.9378	32.7957	6.79965	9.6452	12.8814	11.4307	12.2688	13.0858	5.2994
ENSDARG00000059354	C19H1orf85	glycosylated lysosomal membrane protein [Source:ZFIN;Acc:ZDB-GENE-040912-142]	19:777292-786969	9.0402	19.3908	3.15105		1	1	0	0	-0.2		14.8222	22.4859	5.71446	13.1285	8.72761	10.4518	9.29661	10.378	13.1605
ENSDARG00000078458	ppp1r37	protein phosphatase 1, regulatory subunit 37 [Source:ZFIN;Acc:ZDB-GENE-050208-7]	18:47558983-47631042	3.69722	17.7992	2.90428		1	0	1	0	-0.1		0.224441	0.413932	0.0285498	0.0684828	0.0590049	0.049268	0.0387869	0.0500846	3.01482
ENSDARG00000010437	fam46c	family with sequence similarity 46, member C [Source:ZFIN;Acc:ZDB-GENE-030131-5365]	9:21814157-21819950	10.2886	81.9903	13.4039		1	0	1	0	-0.16		102.884	165.458	1.95239	1.9339	2.56678	3.05731	3.13357	5.33478	7.28756
ENSDARG00000062237	nfs1	NFS1 cysteine desulfurase [Source:ZFIN;Acc:ZDB-GENE-060405-1]	11:25281983-25289624	9.32488	75.9815	12.4706		-	-	-	-	-		55.8758	52.9805	7.18415	15.7184	9.92927	15.3486	9.97456	12.2436	15.7992
ENSDARG00000093658	tm7sf3	transmembrane 7 superfamily member 3 [Source:ZFIN;Acc:ZDB-GENE-030131-1770]	4:1591879-1616515	9.55403	43.2011	7.12519		1	0	1	0	-0.17		#N/A	#N/A	#N/A	#N/A	#N/A	#N/A	#N/A	#N/A	#N/A
ENSDARG00000071683	zfr2	zinc finger RNA binding protein 2 [Source:ZFIN;Acc:ZDB-GENE-070705-184]	22:4697498-4741035	7.49503	44.0755	7.2762		1	0	0	1	-0.14		23.1176	27.4025	3.67855	4.2331	3.78265	5.02716	3.40194	5.57763	6.08933
ENSDARG00000057454	immt	-	14:20023590-20053282	3.19079	24.1448	4.03478		-	-	-	-	-		22.3989	58.5632	4.61199	23.1939	22.6983	24.7242	21.6799	29.8805	28.8493
ENSDARG00000094859	si:dkey-11o15.10	si:dkey-11o15.10 [Source:ZFIN;Acc:ZDB-GENE-091204-312]	21:13639013-13640680	25.8843	175.191	29.2945		-	-	-	-	-		0	3.51742	0.415293	0	0.0208284	0.0146341	0.00814429	0.0135543	0.0726586
ENSDARG00000055250	CCNO	si:ch211-132b12.8 [Source:ZFIN;Acc:ZDB-GENE-030131-5453]	18:38995640-39005628	12.0944	45.8822	7.76767		1	0	1	0	-0.17		140.414	195.267	1.43878	0.609884	0.0890164	0.676065	0.0790827	0.157235	2.03507
ENSDARG00000070416	zgc:162816	zgc:162816 [Source:ZFIN;Acc:ZDB-GENE-070410-94]	11:32434555-32447616	3.42306	20.6463	3.50162		1	0	1	0	-0.15		30.6382	25.9386	4.32943	10.4108	8.86971	10.1127	6.48669	4.93863	4.07137
ENSDARG00000061757	RABGAP1L	RAB GTPase activating protein 1-like [Source:ZFIN;Acc:ZDB-GENE-050208-389]	22:17536082-17678544	4.64207	18.6213	3.17251		1	0	0	1	-0.11		12.3391	9.50655	2.4787	5.98585	6.982	5.87145	6.01731	9.09883	10.3772
ENSDARG00000070430	chtopb	chromatin target of PRMT1b [Source:ZFIN;Acc:ZDB-GENE-061013-712]	16:31109316-31115241	2.08466	10.8274	1.85728		1	0	1	0	-0.11		16.1761	20.3428	0.628267	1.00776	0.314441	1.00305	0.326853	0.539074	0.360758
ENSDARG00000045199	CAPN1 (1 of 2)	calpain 1, (mu/I) large subunit [Source:HGNC Symbol;Acc:HGNC:1476]	7:7489101-7559198	8.03834	52.9677	9.16365		1	0	0	1	-0.12		32.7294	20.8061	1.60636	2.49623	4.27508	3.59759	3.75693	5.63139	7.95556
ENSDARG00000032458	mark2b	MAP/microtubule affinity-regulating kinase 2b [Source:ZFIN;Acc:ZDB-GENE-080215-4]	7:26056873-26144251	1.07022	12.2119	2.11365		-	-	-	-	-		18.3805	22.0814	3.62854	7.76279	7.8186	5.77513	5.93889	8.24584	7.00424
ENSDARG00000086230	tmem176l.1	-	16:49582368-49589405	24.3773	111.974	19.5204		2	0	1	1	-0.31		33.9194	32.766	6.09838	7.29085	4.48544	6.36053	4.61305	5.91039	15.0153
ENSDARG00000029472	mllt4	myeloid/lymphoid or mixed-lineage leukemia (trithorax homolog, Drosophila); translocated to, 4a [Source:ZFIN;Acc:ZDB-GENE-050419-52]	20:43151894-43421238	2.56726	10.853	1.89982		-	-	-	-	-		20.4128	12.6389	1.65714	3.30343	2.88975	1.81705	2.06505	2.74968	2.19822
ENSDARG00000075314	zgc:174906	zgc:174906 [Source:ZFIN;Acc:ZDB-GENE-030131-6125]	23:36494565-36500755	17.316	178.695	31.281		2	0	2	0	-0.41		61.3937	46.4269	15.4257	14.9394	29.2285	31.4504	27.7812	17.1868	15.5287
ENSDARG00000078391	fam98a	family with sequence similarity 98, member A [Source:ZFIN;Acc:ZDB-GENE-091202-6]	17:23041851-23051380	12.7935	56.6453	9.94008		1	1	0	0	-0.29		32.5018	20.7092	5.14304	5.80771	7.89157	9.44626	8.87886	8.33263	2.19608
ENSDARG00000037935	aldh16a1	aldehyde dehydrogenase 16 family, member A1 [Source:ZFIN;Acc:ZDB-GENE-070112-2062]	3:32217378-32235491	2.55398	9.10091	1.59728		1	0	1	0	N/A		22.1689	18.5664	1.51463	2.66733	3.73869	4.1937	3.34343	4.51428	4.237
ENSDARG00000091351	cnp	-	3:17662019-17673215	24.6152	171.259	30.0614		1	0	0	1	-0.11		4.90072	4.69355	1.12343	0.996789	1.0729	1.7701	1.32841	1.37292	6.86354
ENSDARG00000043555	tmem30ab	transmembrane protein 30Ab [Source:ZFIN;Acc:ZDB-GENE-030131-5884]	20:16680311-16701315	4.31009	32.4696	5.72586		1	0	1	0	-0.28		41.4493	39.2631	4.81364	12.5055	10.2287	15.7451	13.0678	11.7195	12.0499
ENSDARG00000028784	si:dkey-24p1.6	si:dkey-24p1.6 [Source:ZFIN;Acc:ZDB-GENE-060503-67]	15:36997795-37028286	4.55641	27.8983	4.95087		-	-	-	-	-		131.913	122.978	0.747346	0.228859	0.923676	0.444426	0.347826	0.306681	1.08776
ENSDARG00000074085	si:ch1073-188e1.1	si:ch1073-188e1.1 [Source:ZFIN;Acc:ZDB-GENE-070705-5]	22:6536961-6781445	3.59627	12.3233	2.19224		-	-	-	-	-		2.12932	3.12441	1.19125	0.585905	0.308076	0.26415	0.411063	0.611648	1.52098
ENSDARG00000025576	mkln1	muskelin 1, intracellular mediator containing kelch motifs [Source:ZFIN;Acc:ZDB-GENE-030131-3942]	4:10755446-10795292	2.33634	13.8256	2.4681		1	0	1	0	-0.16		#N/A	#N/A	#N/A	#N/A	#N/A	#N/A	#N/A	#N/A	#N/A
ENSDARG00000052680	si:dkey-182g1.2	si:dkey-182g1.2 [Source:ZFIN;Acc:ZDB-GENE-060503-619]	22:8777767-8795033	19.9738	75.6062	13.6171		1	0	1	0	-0.14		38.8259	42.1503	1.72322	0.947161	1.46683	1.74167	1.87292	1.9414	4.2062
ENSDARG00000005423	pgam1a	phosphoglycerate mutase 1a [Source:ZFIN;Acc:ZDB-GENE-030131-1827]	13:31616793-31621589	3.65725	26.5807	4.78982		-	-	-	-	-		39.4712	34.2279	4.95163	20.14	12.5011	14.8325	22.3618	24.7538	44.1443
ENSDARG00000007477	fbxo8	F-box protein 8 [Source:ZFIN;Acc:ZDB-GENE-060421-7091]	1:38754026-38770862	1.73965	12.2419	2.20681		1	0	0	1	-0.16		18.6771	14.2308	0.756454	1.30796	2.48564	2.53398	2.79292	3.99691	10.0846
ENSDARG00000044362	unc119b	unc-119 homolog b (C. elegans) [Source:ZFIN;Acc:ZDB-GENE-050201-2]	21:37956315-38012427	0.909616	10.5913	1.91583		-	-	-	-	-		22.0287	25.8104	1.07547	7.85342	10.5097	11.9949	11.604	21.7351	25.7779
ENSDARG00000068650	fam214b	family with sequence similarity 214, member B [Source:ZFIN;Acc:ZDB-GENE-060526-330]	5:20805534-20836246	11.4732	54.1653	9.80277		-	-	-	-	-		9.36307	15.1099	5.38951	6.42959	7.81027	8.56906	8.42824	8.44277	6.10417
ENSDARG00000059917	CCNJ	cyclin J [Source:HGNC Symbol;Acc:HGNC:23434]	13:51429578-51438930	0.786343	9.37224	1.70632		-	-	-	-	-		24.5917	28.2677	0.417003	0.576046	0.591117	0.558496	0.601297	0.412076	0.0881231
ENSDARG00000023852	lsm4	LSM4 homolog, U6 small nuclear RNA associated (S. cerevisiae) [Source:ZFIN;Acc:ZDB-GENE-040426-1652]	11:6942542-6950954	26.6727	131.76	24.1015		-	-	-	-	-		49.9731	40.1734	17.034	41.4454	36.3242	50.3959	57.8114	28.9972	16.2597
ENSDARG00000014474	yipf1	Yip1 domain family, member 1 [Source:ZFIN;Acc:ZDB-GENE-040822-35]	2:26746970-26752488	7.57328	39.2274	7.17888		1	0	1	0	-0.17		29.8672	30.2773	3.21438	5.32741	6.07433	6.32587	5.33019	5.68818	7.71572
ENSDARG00000025350	prdx2	peroxiredoxin 2 [Source:ZFIN;Acc:ZDB-GENE-030326-2]	1:52215802-52223814	46.6479	348.848	64.1712		1	1	0	0	-0.34		84.0987	131.048	40.1046	114.206	289.177	385.813	369.967	278.093	456.077
ENSDARG00000043502	ccdc124	coiled-coil domain containing 124 [Source:ZFIN;Acc:ZDB-GENE-040426-1483]	8:13868648-13881830	12.6771	64.334	11.9336		2	1	0	1	-0.17		38.4385	36.6001	10.1842	21.0433	25.8502	27.3592	34.7787	24.9232	26.2912
ENSDARG00000007302	sh3gl3b	SH3-domain GRB2-like 3b [Source:ZFIN;Acc:ZDB-GENE-040121-4]	25:20013025-20026403	2.25916	12.1318	2.26267		1	0	1	0	-0.18		15.9339	18.8705	1.60044	1.78237	3.40219	5.21961	3.86245	4.12968	5.50643
ENSDARG00000070604	zgc:162509	zgc:162509 [Source:ZFIN;Acc:ZDB-GENE-050809-100]	16:15730910-15741923	2.17819	28.2259	5.27533		1	0	0	1	-0.11		2.43928	4.81076	0.147027	0.208497	0.0930092	0.0970331	0.0215685	0.0385172	0.951251
ENSDARG00000003776	pip4k2aa	phosphatidylinositol-5-phosphate 4-kinase, type II, alpha a [Source:ZFIN;Acc:ZDB-GENE-080721-18]	24:17618718-17676101	3.89568	29.681	5.5824		1	0	1	0	-0.26		21.856	17.9261	2.21519	4.35295	5.41589	5.2666	5.76329	8.59736	6.18195
ENSDARG00000067920	rab8a	RAB8A, member RAS oncogene family [Source:ZFIN;Acc:ZDB-GENE-070424-36]	2:55967915-55993632	8.59889	66.2654	12.4713		2	0	1	1	> -0.03		17.4362	8.95191	1.23242	2.52532	3.16282	1.62672	2.94482	3.62067	2.51882
ENSDARG00000003933	pkma	-	18:680252-729324	5.88441	36.6278	6.93399		1	0	1	0	-0.1		26.3704	21.6139	0.7466	1.61004	4.40998	8.55543	8.05266	18.3389	34.4202
ENSDARG00000030012	lrrfip1a	leucine rich repeat (in FLII) interacting protein 1a [Source:ZFIN;Acc:ZDB-GENE-030131-99]	9:25099528-25148380	2.65059	25.8329	4.90644		-	-	-	-	-		12.0451	5.37576	1.02986	5.09048	3.88986	1.47434	3.54599	1.58894	6.14086
ENSDARG00000035872	hsd17b12b	hydroxysteroid (17-beta) dehydrogenase 12b [Source:ZFIN;Acc:ZDB-GENE-030131-1346]	7:51685010-51729859	5.021	29.4401	5.61068		2	0	1	1	-0.13		33.3599	21.5809	3.9145	5.76772	7.01753	8.96135	6.72057	13.4302	8.26307
ENSDARG00000024324	arhgap1	Rho GTPase activating protein 1 [Source:ZFIN;Acc:ZDB-GENE-050417-305]	7:40154144-40177847	11.644	64.2672	12.2571		-	-	-	-	-		24.0183	29.2936	5.68922	8.23041	13.389	14.7451	12.0226	21.799	19.0622
ENSDARG00000026712	rab5c	RAB5C, member RAS oncogene family [Source:ZFIN;Acc:ZDB-GENE-031118-30]	3:17259465-17295766	14.3807	104.435	19.9437		1	0	0	1	-0.12		80.4553	72.5338	19.3999	42.56	53.9392	62.8329	48.8983	61.5391	45.3329
ENSDARG00000019326	prpsap2	phosphoribosyl pyrophosphate synthetase-associated protein 2 [Source:ZFIN;Acc:ZDB-GENE-040426-2077]	3:39595343-39608008	16.0404	82.6995	15.8024		1	0	1	0	-0.16		30.4513	25.3584	7.09389	8.1791	9.3416	8.89727	10.9406	9.64439	9.48113
ENSDARG00000015290	sacm1la	SAC1 suppressor of actin mutations 1-like a (yeast) [Source:ZFIN;Acc:ZDB-GENE-060503-122]	19:27453021-27492429	2.46068	11.6474	2.25222		2	0	2	0	-0.13		6.62993	3.43685	1.02361	2.57281	2.26411	3.50583	2.67126	4.55621	3.1498
ENSDARG00000008243	cct8	chaperonin containing TCP1, subunit 8 (theta) [Source:ZFIN;Acc:ZDB-GENE-040426-876]	10:25963451-25979373	158.232	277.367	53.7974		-	-	-	-	-		68.7407	72.0978	71.7033	97.4934	88.2061	125.761	108.812	84.2255	98.0905
ENSDARG00000060524	zgc:153039	-	15:47306995-47331805	2.74586	14.2264	2.76344		-	-	-	-	-		10.7702	11.603	7.09253	6.18645	3.08618	3.14448	3.18814	2.81555	2.90681
ENSDARG00000014532	aida	axin interactor, dorsalization associated [Source:ZFIN;Acc:ZDB-GENE-071126-2]	20:52069510-52286030	6.50082	47.2942	9.20479		-	-	-	-	-		32.4353	29.6711	2.70791	7.09842	5.45015	8.54326	5.45356	7.14466	4.43591
ENSDARG00000038787	tmub1	transmembrane and ubiquitin-like domain containing 1 [Source:ZFIN;Acc:ZDB-GENE-040426-2504]	2:32279057-32292819	2.64465	13.8929	2.70572		1	0	0	1	-0.1		107.146	74.7878	4.44231	9.29372	9.58715	14.9818	13.4159	14.4513	12.5326
ENSDARG00000079625	atr	ATR serine/threonine kinase [Source:ZFIN;Acc:ZDB-GENE-070912-458]	2:16204867-16270087	1.11157	9.1993	1.79545		1	0	1	0	-0.18		8.04403	10.0231	0.397354	1.86321	1.50396	1.01065	0.70378	0.638894	0.511399
ENSDARG00000063352	inpp4aa	inositol polyphosphate-4-phosphatase, type Ia [Source:ZFIN;Acc:ZDB-GENE-060312-5]	9:7039612-7109774	2.345	17.7985	3.48138		-	-	-	-	-		2.09981	1.56987	0.263102	1.75199	3.96488	3.21424	3.60916	6.81119	5.97645
ENSDARG00000030548	afmid	-	11:45704913-45908399	3.92544	13.8068	2.7025		-	-	-	-	-		0.417353	0.367931	0.0604466	0.100267	0.104287	0.148988	0.151262	0.211516	2.73304
ENSDARG00000007430	prdm12b	PR domain containing 12b [Source:ZFIN;Acc:ZDB-GENE-041114-172]	5:66656223-66660563	0.671898	9.16427	1.79991		-	-	-	-	-		0.520331	0.492658	0.306569	17.4663	21.2883	30.5654	17.9607	8.21661	2.97481
ENSDARG00000001929	pink1	PTEN induced putative kinase 1 [Source:ZFIN;Acc:ZDB-GENE-041212-53]	23:37565076-37578386	2.19332	10.6983	2.10902		1	0	1	0	-0.23		6.11285	7.89384	1.55832	1.56111	1.5682	1.74972	1.42863	2.65469	5.25963
ENSDARG00000019732	mtch2	mitochondrial carrier homolog 2 [Source:ZFIN;Acc:ZDB-GENE-991008-9]	7:40059167-40070192	13.8354	103.325	20.3891		-	-	-	-	-		74.9628	62.5275	14.4051	26.6985	29.7809	34.6553	27.7641	36.9141	26.5737
ENSDARG00000006257	vldlr	very low density lipoprotein receptor [Source:ZFIN;Acc:ZDB-GENE-040426-803]	10:15283755-15333718	6.30926	15.5608	3.10286		1	0	1	0	-0.12		34.5049	74.3273	0.730132	1.97379	5.03665	6.2031	8.84102	13.1413	8.25856
ENSDARG00000056218	tnika	TRAF2 and NCK interacting kinase a [Source:ZFIN;Acc:ZDB-GENE-030131-3767]	2:25806281-25965002	2.75438	14.5905	2.92261		-	-	-	-	-		25.4425	22.48	0.572113	2.12647	3.16774	2.38407	2.94999	6.07992	3.47168
ENSDARG00000011370	fyna	FYN proto-oncogene, Src family tyrosine kinase a [Source:ZFIN;Acc:ZDB-GENE-030903-5]	17:15344202-15369836	1.55421	11.7472	2.35561		-	-	-	-	-		23.962	25.0645	0.817342	5.40858	8.46888	11.1347	12.6962	16.6251	10.6265
ENSDARG00000003952	pfn2	profilin 2 [Source:ZFIN;Acc:ZDB-GENE-040115-4]	22:38065110-38079706	113.334	982.636	197.924		2	1	0	1	-0.27		212.211	301.814	51.6049	101.722	150.084	139.769	114.471	137.669	100.442
ENSDARG00000017864	txnrd1	-	6:1367460-1393833	41.3859	177.909	35.9942		1	1	0	0	-0.22		115.712	72.6834	22.8236	24.983	43.9993	41.1285	31.4342	29.4801	31.5403
ENSDARG00000070028	tmem41aa	transmembrane protein 41aa [Source:ZFIN;Acc:ZDB-GENE-050522-53]	9:12720725-12731753	9.85226	39.7422	8.0699		1	0	1	0	-0.14		21.0467	25.3549	3.10926	6.374	6.50945	7.39649	6.57395	9.48468	7.55686
ENSDARG00000053535	lmo7b	LIM domain 7b [Source:ZFIN;Acc:ZDB-GENE-060825-242]	1:33998525-34083465	15.8929	45.7192	9.35183		1	0	1	0	-0.17		42.1217	42.5243	1.3309	1.9755	1.83958	0.657444	1.47382	1.53054	1.52369
ENSDARG00000057481	RNF157	ring finger protein 157 [Source:HGNC Symbol;Acc:HGNC:29402]	12:33416175-33452923	3.04352	12.7049	2.61176		2	0	2	0	> -0.04		0.144225	0.42091	0.425474	1.02628	1.76106	1.03311	1.68002	5.9836	4.70693
ENSDARG00000008155	sms	spermine synthase [Source:ZFIN;Acc:ZDB-GENE-040625-150]	21:24676853-24694112	7.15012	52.9771	10.908		-	-	-	-	-		34.4605	28.8403	6.6905	22.9009	17.5711	25.0213	20.2193	21.7813	12.385
ENSDARG00000075205	wu:fi04h01	-	4:51382004-51415085	4.12722	23.3278	4.81129		-	-	-	-	-		#N/A	#N/A	#N/A	#N/A	#N/A	#N/A	#N/A	#N/A	#N/A
ENSDARG00000026224	fanci	Fanconi anemia, complementation group I [Source:ZFIN;Acc:ZDB-GENE-030131-2905]	25:8655591-8721282	5.19992	39.646	8.21226		-	-	-	-	-		10.6127	13.9689	1.84203	2.72068	2.82054	2.80917	1.65961	1.11373	0.399829
ENSDARG00000086821	pycr1b	-	11:45922940-46264009	26.4551	182.304	37.7919		1	0	0	1	-0.14		197.414	161.988	1.79569	3.0341	14.7014	18.9411	22.3361	19.0136	14.606
ENSDARG00000078127	neurl4	neuralized E3 ubiquitin protein ligase 4 [Source:ZFIN;Acc:ZDB-GENE-100318-4]	12:23806166-23864691	2.06372	9.1277	1.8936		-	-	-	-	-		7.14838	9.19974	1.80998	1.92044	1.23525	0.797911	1.02284	1.62812	1.84984
ENSDARG00000012468	aacs	acetoacetyl-CoA synthetase [Source:ZFIN;Acc:ZDB-GENE-040426-903]	5:20611062-20681231	2.89073	10.3718	2.1561		2	1	0	1	-0.17		14.9985	17.8774	1.73915	2.04465	1.61851	0.956734	1.03743	2.24731	2.20843
ENSDARG00000054844	MAP7 (1 of 2)	-	23:39889892-40237258	3.97906	11.4687	2.39719		1	0	1	0	-0.12		13.0611	22.0219	0.419511	0.90271	0.921191	0.701609	0.73494	2.29134	3.19132
ENSDARG00000071031	snx1a	sorting nexin 1a [Source:ZFIN;Acc:ZDB-GENE-060302-3]	25:6265391-6297495	8.78066	48.4899	10.1456		1	0	1	0	-0.09		31.9497	26.1332	3.84915	20.5346	23.8414	29.5891	24.512	17.8036	24.5278
ENSDARG00000008447	fkbp4	FK506 binding protein 4 [Source:ZFIN;Acc:ZDB-GENE-030131-514]	18:5622137-5636223	26.1739	218.265	45.9533		-	-	-	-	-		52.5644	54.4003	14.8357	42.3032	29.4994	33.2946	25.8231	20.3608	14.43
ENSDARG00000068981	glceb	glucuronic acid epimerase b [Source:ZFIN;Acc:ZDB-GENE-040630-8]	7:34758562-34775711	6.30939	38.2274	8.07144		1	0	0	1	-0.03		68.9495	61.5091	3.31655	11.3522	5.45929	4.22782	4.52391	5.67608	3.43628
ENSDARG00000058719	SMC6	structural maintenance of chromosomes 6 [Source:HGNC Symbol;Acc:HGNC:20466]	2:5964012-6016219	2.63508	13.544	2.88105		1	0	1	0	-0.22		18.3979	14.3289	1.11386	2.08795	2.29517	2.32334	1.24937	0.856522	0.555716
ENSDARG00000039125	map4k5	mitogen-activated protein kinase kinase kinase kinase 5 [Source:ZFIN;Acc:ZDB-GENE-030131-6497]	13:37107460-37163320	15.7784	90.7467	19.5177		1	0	1	0	-0.23		59.1265	56.9318	9.78288	11.2346	9.45058	9.70765	7.97413	7.69154	8.16875
ENSDARG00000006640	eomesa	eomesodermin homolog a [Source:ZFIN;Acc:ZDB-GENE-001228-1]	19:839728-853794	8.05934	29.9388	6.46249		-	-	-	-	-		112.042	92.572	2.68047	2.73493	5.24446	7.06702	4.91977	5.90053	3.95553
ENSDARG00000035870	laptm4b	lysosomal protein transmembrane 4 beta [Source:ZFIN;Acc:ZDB-GENE-030616-616]	19:34240040-34264222	5.94184	27.3353	5.92598		1	0	1	0	-0.19		21.3558	17.7227	8.93978	8.12887	8.70898	7.96488	7.55148	19.4287	29.1072
ENSDARG00000051816	aass	aminoadipate-semialdehyde synthase [Source:ZFIN;Acc:ZDB-GENE-061220-8]	25:29146280-29202810	4.14294	19.246	4.18479		1	0	1	0	-0.03		4.4855	8.85026	0.516852	1.4188	2.82501	1.74745	1.77399	2.891	5.62613
ENSDARG00000062532	fam21c	family with sequence similarity 21, member C [Source:ZFIN;Acc:ZDB-GENE-060825-87]	13:18122183-18171306	3.45998	19.3205	4.2027		1	0	1	0	-0.24		7.68603	20.1665	2.036	5.7574	5.65607	4.67418	4.58479	5.75646	5.85735
ENSDARG00000016238	arl6ip5b	ADP-ribosylation factor-like 6 interacting protein 5b [Source:ZFIN;Acc:ZDB-GENE-040718-223]	23:4305031-4310787	3.27659	21.5789	4.69677		-	-	-	-	-		19.6503	17.0722	1.87165	10.0702	17.8529	14.5921	15.075	18.9094	41.28
ENSDARG00000073892	secisbp2	SECIS binding protein 2 [Source:ZFIN;Acc:ZDB-GENE-050208-263]	5:69235752-69259409	3.20046	21.0257	4.58649		3	0	3	0	-0.24		16.5248	18.3719	1.43029	2.16778	1.4666	1.29813	1.2534	2.05373	3.95545
ENSDARG00000038991	nsfb	N-ethylmaleimide-sensitive factor b [Source:ZFIN;Acc:ZDB-GENE-050808-1]	12:23665983-23711049	6.89152	22.5585	4.93162		-	-	-	-	-		20.2054	15.6837	3.36188	5.91619	5.15608	5.74354	3.82337	4.24389	2.98815
ENSDARG00000074488	crfb13	interferon gamma receptor 1 [Source:ZFIN;Acc:ZDB-GENE-071120-8]	13:1229908-1247284	2.00902	10.5708	2.31543		3	2	0	1	-0.2		0.687984	0.142256	0.868542	0.705101	0.925307	0.414115	0.698353	1.71952	4.79608
ENSDARG00000074622	MYO5A (3 of 3)	myosin VAb [Source:ZFIN;Acc:ZDB-GENE-050411-72]	25:7875319-7880353	2.97639	18.6311	4.10377		-	-	-	-	-		13.8888	34.474	1.2282	2.41273	3.83831	3.23893	3.61022	3.56433	1.33386
ENSDARG00000026048	tsc1a	tuberous sclerosis 1a [Source:ZFIN;Acc:ZDB-GENE-030131-9111]	5:31291002-31305911	7.95969	23.8275	5.27395		1	0	1	0	-0.18		51.1141	56.4575	1.26671	3.96947	3.33257	2.4651	2.69793	5.21574	6.51182
ENSDARG00000041493	ipo4	importin 4 [Source:ZFIN;Acc:ZDB-GENE-041014-307]	24:12655968-12734082	25.1831	40.8654	9.0456		-	-	-	-	-		14.4868	11.3259	2.68356	10.9355	5.64204	6.5323	3.64369	3.6656	1.89405
ENSDARG00000016875	gys1	glycogen synthase 1 (muscle) [Source:ZFIN;Acc:ZDB-GENE-040426-1243]	3:16341994-16380904	0.547059	17.1669	3.86282		2	0	0	2	-0.21		31.6005	22.2554	0.32496	1.31259	4.57419	3.1096	6.32468	9.9388	23.163
ENSDARG00000057435	c1qtnf3	alpha-methylacyl-CoA racemase [Source:ZFIN;Acc:ZDB-GENE-050522-484]	21:18246471-18269492	4.98465	13.3702	3.02077		1	1	0	0	-0.18		9.53324	7.62384	0.53729	0.551672	0.954237	1.28415	1.14387	1.37339	1.01713
ENSDARG00000005456	katnb1	katanin p80 (WD repeat containing) subunit B 1 [Source:ZFIN;Acc:ZDB-GENE-040426-1954]	7:53614153-53740410	3.35386	27.1253	6.15215		1	1	0	0	-0.31		13.8903	10.7958	5.06857	8.50746	11.6571	12.0838	9.36967	10.1794	8.47667
ENSDARG00000044298	phax	phosphorylated adaptor for RNA export [Source:ZFIN;Acc:ZDB-GENE-040822-42]	10:16057833-16063987	10.1961	48.9468	11.1069		1	0	1	0	-0.24		70.2661	58.0787	10.5065	15.2781	17.9451	18.6702	17.9035	11.8108	5.13181
ENSDARG00000000972	pcxa	-	21:26126819-26363007	8.14588	78.2688	17.8381		1	1	0	0	-0.1		20.5023	23.975	1.91012	6.11543	6.72089	4.158	4.14493	6.35026	6.33745
ENSDARG00000063667	papl	-	17:344787-357804	0.331313	16.7769	3.87621		-	-	-	-	-		17.2408	7.16778	0.47927	1.58561	2.41844	1.02123	0.961942	1.90226	3.04929
ENSDARG00000036155	gla	galactosidase, alpha [Source:ZFIN;Acc:ZDB-GENE-041010-207]	14:40428892-40443260	0.796286	9.81971	2.26914		1	0	1	0	-0.23		3.33569	3.19129	0.23343	0.498055	0.8811	0.474746	0.436471	0.742567	0.857578
ENSDARG00000029133	tubgcp3	tubulin, gamma complex associated protein 3 [Source:ZFIN;Acc:ZDB-GENE-030616-538]	1:46902400-46947377	10.8164	38.616	8.92443		1	0	0	1	-0.07		32.5013	45.415	7.88289	8.07796	8.44515	9.51753	7.23461	7.4964	3.31461
ENSDARG00000090243	DNAJC13 (2 of 2)	-	24:311-1781	8.33159	27.179	6.28257		-	-	-	-	-		6.47341	12.5291	3.20001	6.35927	3.563	3.95011	3.46751	4.93308	3.91021
ENSDARG00000003631	clock3	clock circadian regulator b [Source:ZFIN;Acc:ZDB-GENE-030408-2]	1:18174898-18208348	3.19679	19.6201	4.57347		1	1	0	0	-0.22		20.9831	12.8091	3.19508	3.25541	2.00744	2.02898	2.28891	4.47878	5.34245
ENSDARG00000056532	serinc2	serine incorporator 2 [Source:ZFIN;Acc:ZDB-GENE-041111-296]	19:14840396-14852752	19.2826	121.244	28.3491		1	0	1	0	-0.15		56.3207	44.4533	15.0037	19.4483	15.0528	14.4067	12.2821	14.6947	20.1389
ENSDARG00000053301	insm1b	insulinoma-associated 1b [Source:ZFIN;Acc:ZDB-GENE-030131-2602]	17:41579657-41581861	1.32572	10.7712	2.52284		-	-	-	-	-		0.00738575	0.0384417	0.98522	12.2823	34.7999	62.5796	33.0006	19.6568	8.5545
ENSDARG00000019033	tmem59	transmembrane protein 59 [Source:ZFIN;Acc:ZDB-GENE-070912-397]	2:26760743-26769072	17.3613	48.1186	11.2827		-	-	-	-	-		15.5221	15.2127	8.84206	16.7395	23.3047	24.7719	21.8599	27.4987	43.683
ENSDARG00000054337	ap1g2	adaptor-related protein complex 1, gamma 2 subunit [Source:ZFIN;Acc:ZDB-GENE-030616-587]	2:37992901-38014304	1.88752	10.098	2.3679		-	-	-	-	-		17.9757	32.2493	3.35039	7.05124	4.24258	5.51075	4.63962	6.55046	6.13855
ENSDARG00000026736	il11ra	interleukin 11 receptor, alpha [Source:ZFIN;Acc:ZDB-GENE-030131-5942]	10:13269399-13307621	1.76034	19.4745	4.57231		-	-	-	-	-		7.97386	16.1965	1.52563	1.21041	1.05612	0.538644	0.964111	2.38883	2.57339
ENSDARG00000061660	CABZ01055343.2	Uncharacterized protein [Source:UniProtKB/TrEMBL;Acc:E7F427]	24:38364588-38382913	2.27418	12.2089	2.88668		1	1	0	0	> -0.03		9.30323	6.01133	1.52336	5.98548	10.5484	6.13509	6.43659	8.58918	5.21312
ENSDARG00000029439	atp2a2a	ATPase, Ca++ transporting, cardiac muscle, slow twitch 2a [Source:ZFIN;Acc:ZDB-GENE-040426-702]	8:12204785-12262526	1.75413	10.0644	2.38694		-	-	-	-	-		54.3946	40.0561	1.65743	5.15111	2.25927	2.67935	1.77462	3.10146	11.0795
ENSDARG00000071084	wipf1	WAS/WASL interacting protein family, member 1b [Source:ZFIN;Acc:ZDB-GENE-110815-1]	6:10692092-10774598	4.616	14.8566	3.52447		-	-	-	-	-		5.4895	10.9889	0.796449	1.65241	3.18097	3.15652	2.54721	3.31857	2.6315
ENSDARG00000033171	trappc6bl	trafficking protein particle complex 6b-like [Source:ZFIN;Acc:ZDB-GENE-040426-1602]	15:14108998-14116135	14.3545	49.8358	11.827		1	0	0	1	-0.13		28.4431	25.4489	2.94481	7.46756	11.5892	10.4434	10.1369	10.0963	7.54746
ENSDARG00000071347	aftphb	aftiphilin b [Source:ZFIN;Acc:ZDB-GENE-060503-388]	17:24398144-24415843	1.80777	17.5628	4.17993		-	-	-	-	-		7.01251	10.1315	3.43064	2.91445	2.83447	2.17775	2.11415	2.96821	1.86801
ENSDARG00000055433	vps26bl	vacuolar protein sorting 26 homolog B, like [Source:ZFIN;Acc:ZDB-GENE-040718-112]	10:32755002-32760714	3.64085	19.3163	4.60406		2	1	1	0	-0.18		22.9193	15.5882	1.33428	1.95288	2.55262	1.79711	1.88787	3.16793	2.20256
ENSDARG00000088699	pdzd8	PDZ domain containing 8 [Source:ZFIN;Acc:ZDB-GENE-110310-2]	17:23650276-23724853	3.23063	25.2387	6.06036		-	-	-	-	-		34.3376	21.793	2.30583	2.17656	1.94761	2.2254	1.98441	3.24745	1.37317
ENSDARG00000004843	foxp1a	forkhead box P1a [Source:ZFIN;Acc:ZDB-GENE-060929-624]	23:10744236-10828928	9.64377	40.0789	9.64033		1	0	1	0	-0.13		34.9052	31.2356	9.96199	18.6402	14.8731	17.7191	13.0493	10.492	21.9688
ENSDARG00000060390	mst4	serine/threonine protein kinase 26 [Source:ZFIN;Acc:ZDB-GENE-080516-5]	21:41826081-41863332	24.3492	45.8914	11.0548		-	-	-	-	-		41.0402	30.4993	7.16961	7.61598	6.41229	6.73064	5.30605	5.58018	7.08728
ENSDARG00000016573	mroh1	maestro heat-like repeat family member 1 [Source:ZFIN;Acc:ZDB-GENE-090806-2]	16:33563196-33646529	5.56579	24.8305	5.98419		1	1	0	0	-0.28		8.44994	7.70499	0.787875	0.840926	2.53259	1.43804	1.89272	5.23391	5.54548
ENSDARG00000026582	iscub	iron-sulfur cluster assembly enzyme b [Source:ZFIN;Acc:ZDB-GENE-050417-332]	5:33497657-33506462	3.37358	21.9524	5.30182		1	0	0	1	-0.12		2.84176	3.00858	2.28632	1.46111	2.27629	3.6414	3.17243	3.98438	18.7081
ENSDARG00000033604	lrpap1	low density lipoprotein receptor-related protein associated protein 1 [Source:ZFIN;Acc:ZDB-GENE-030131-5871]	1:41512452-41522418	8.41371	36.0561	8.73685		-	-	-	-	-		32.8737	27.8966	11.0876	20.7721	16.9324	17.8916	19.2993	20.4037	9.21033
ENSDARG00000031915	hif1an	hypoxia inducible factor 1, alpha subunit inhibitor [Source:ZFIN;Acc:ZDB-GENE-030826-19]	13:30176234-30203817	26.3555	80.4199	19.6987		1	0	1	0	-0.15		69.5676	58.3236	13.4403	15.4994	11.3757	10.7876	18.879	9.51564	8.11151
ENSDARG00000035985	FAM210A (1 of 2)	family with sequence similarity 210, member A [Source:HGNC Symbol;Acc:HGNC:28346]	19:13252539-13270534	1.49839	8.01536	1.96653		2	0	2	0	-0.3		17.0953	13.9895	1.23207	1.48999	3.60718	3.71112	3.31124	6.70778	5.33848
ENSDARG00000018432	m6pr	mannose-6-phosphate receptor (cation dependent) [Source:ZFIN;Acc:ZDB-GENE-040426-2285]	16:19641610-19648583	10.1696	40.319	9.92409		2	0	1	1	-0.32		25.2753	17.264	5.45948	5.74423	5.45129	7.01134	6.36225	6.824	5.77733
ENSDARG00000025218	myo5ab	myosin VAb [Source:ZFIN;Acc:ZDB-GENE-050411-72]	25:7883177-7913719	2.24952	15.8843	3.91889		-	-	-	-	-		9.48536	16.8811	0.37779	0.618422	0.919262	0.482055	0.755801	1.00808	0.431234
ENSDARG00000053425	serinc2l	serine incorporator 2, like [Source:ZFIN;Acc:ZDB-GENE-100921-58]	16:37000471-37020375	1.9879	10.3696	2.5606		2	0	1	1	-0.17		8.19241	6.78564	0.386165	0.909159	1.16898	0.565447	0.676583	1.96563	3.13173
ENSDARG00000079788	fam171a1	family with sequence similarity 171, member A1 [Source:ZFIN;Acc:ZDB-GENE-061208-1]	16:30750191-30804903	13.8213	93.7708	23.2074		1	1	0	0	-0.17		98.4684	87.1461	9.50827	12.7849	12.2985	9.29162	9.16563	11.1684	5.45171
ENSDARG00000076811	GANAB (1 of 3)	glucosidase, alpha; neutral ABb [Source:ZFIN;Acc:ZDB-GENE-110930-9]	14:48455765-48485251	18.8346	103.426	25.6712		-	-	-	-	-		0.634976	0.335217	0.00465398	0.0908223	0.135496	0.131635	0.0773667	0.143694	2.19923
ENSDARG00000011459	gsna	gelsolin a [Source:ZFIN;Acc:ZDB-GENE-030131-9653]	21:16084005-16114767	1.10786	9.09141	2.26379		-	-	-	-	-		2.28967	1.38975	2.03669	11.7936	7.49862	8.67801	7.65001	7.1714	6.18052
ENSDARG00000075349	si:ch73-138n13.1	si:ch73-138n13.1 [Source:ZFIN;Acc:ZDB-GENE-091204-448]	8:44682242-44753004	3.34426	19.6148	4.88574		1	0	1	0	-0.14		16.0748	11.5115	2.09486	2.4036	3.16872	2.66171	2.97079	3.47162	4.75858
ENSDARG00000079701	GANAB (3 of 3)	-	Zv9_scaffold3489:65005-100755	11.9046	55.8195	13.9108		2	2	0	0	-0.5		23.5713	21.8582	7.14228	9.59607	11.4666	9.73423	8.4267	8.30978	4.98465
ENSDARG00000057973	dph1	diphthamide biosynthesis 1 [Source:ZFIN;Acc:ZDB-GENE-050417-411]	15:25245304-25423871	1.76419	10.9372	2.72821		1	0	1	0	-0.2		28.7721	39.3265	1.9863	12.5085	6.5633	8.7724	5.57356	5.65363	8.05744
ENSDARG00000015917	rnft1	ring finger protein, transmembrane 1 [Source:ZFIN;Acc:ZDB-GENE-040426-2324]	10:28842045-28850950	4.98418	16.0908	4.02735		1	0	1	0	-0.17		30.3348	27.914	4.6761	9.79597	9.41098	10.8521	9.03197	9.96227	6.28166
ENSDARG00000056689	fyco1a	-	23:40266634-40343533	3.19149	10.917	2.73846		1	0	1	0	-0.07		10.6589	6.44672	0.486595	0.876773	0.933675	0.509603	0.675862	1.0871	1.81065
ENSDARG00000097351	flnbl	filamin B, like [Source:ZFIN;Acc:ZDB-GENE-031112-6]	11:43234835-43249437	9.30098	28.0954	7.06318		-	-	-	-	-		#N/A	#N/A	#N/A	#N/A	#N/A	#N/A	#N/A	#N/A	#N/A
ENSDARG00000054320	ap2a1	adaptor-related protein complex 2, alpha 1 subunit [Source:ZFIN;Acc:ZDB-GENE-090302-2]	3:32502786-32538457	15.2025	59.4283	15.0111		1	1	0	0	-0.25		33.5523	45.9025	12.2054	20.9077	21.6239	17.1261	14.2326	23.107	14.0805
ENSDARG00000052423	ppp1r12c	protein phosphatase 1, regulatory subunit 12C [Source:ZFIN;Acc:ZDB-GENE-010724-11]	6:23272529-23300991	5.3554	41.2466	10.4628		-	-	-	-	-		22.063	20.1424	2.62254	3.56827	3.0574	2.5779	3.00697	3.82097	4.79524
ENSDARG00000014994	tbp	TATA box binding protein [Source:ZFIN;Acc:ZDB-GENE-030616-563]	13:24608058-24619893	36.1838	92.0227	23.4559		-	-	-	-	-		142.562	136.364	15.2507	17.5669	12.8188	18.8024	12.2573	10.618	6.27482
ENSDARG00000039974	rai14	retinoic acid induced 14 [Source:ZFIN;Acc:ZDB-GENE-040718-235]	21:18375724-18436384	3.70944	28.1405	7.18787		1	0	1	0	-0.12		19.6302	15.1962	3.19867	4.68359	5.01992	4.34614	4.10881	3.80623	1.72342
ENSDARG00000045051	slc16a3	solute carrier family 16 (monocarboxylate transporter), member 3 [Source:ZFIN;Acc:ZDB-GENE-030131-5487]	12:34845163-34854562	58.0882	234.207	59.8625		-	-	-	-	-		306.951	263.865	4.67176	1.09416	4.04187	4.55282	4.43472	7.95278	6.54145
ENSDARG00000094081	si:ch211-139k8.4	si:ch211-139k8.4 [Source:ZFIN;Acc:ZDB-GENE-070912-69]	2:31833725-31837071	168.947	950.798	244.532		-	-	-	-	-		0	0	0	0	0	0	0	0	0.0325573
ENSDARG00000076888	GANAB (2 of 3)	glucosidase, alpha; neutral AB [Source:HGNC Symbol;Acc:HGNC:4138]	5:71997958-72040689	7.24768	52.0157	13.4518		-	-	-	-	-		16.6615	18.8392	4.90651	6.77543	4.82508	2.00535	3.86944	5.30462	3.68262
ENSDARG00000010789	homer3	homer scaffolding protein 3 [Source:ZFIN;Acc:ZDB-GENE-040426-739]	11:13609755-13691171	1.7147	10.6587	2.76019		-	-	-	-	-		12.7679	11.7953	0.855535	3.66768	5.4027	4.11064	4.45354	4.89699	5.16593
ENSDARG00000031890	tcp11l1	t-complex 11, testis-specific-like 1 [Source:ZFIN;Acc:ZDB-GENE-050327-11]	25:15630425-15642646	4.63075	27.5094	7.14774		-	-	-	-	-		14.4872	20.6117	2.26642	4.30441	3.16627	4.24447	3.81395	5.60644	4.76188
ENSDARG00000057147	hadhb	-	Zv9_NA706:2469-21134	23.5342	115.488	30.0145		1	1	0	0	-0.29		29.2826	25.2218	9.96825	18.2202	35.6324	35.2098	24.1845	35.8593	38.2562
ENSDARG00000086927	pik3c2b	phosphatidylinositol-4-phosphate 3-kinase, catalytic subunit type 2 beta [Source:ZFIN;Acc:ZDB-GENE-050309-145]	11:24515190-24607990	3.38102	22.0394	5.74566		-	-	-	-	-		48.6962	48.6842	8.83077	11.1868	13.1065	9.95278	9.15567	8.09376	5.63047
ENSDARG00000059131	spdya	speedy/RINGO cell cycle regulator family member A [Source:ZFIN;Acc:ZDB-GENE-041010-194]	17:24637377-24648716	2.85375	11.7692	3.09057		-	-	-	-	-		15.549	18.2757	0.836532	0.663979	0.140684	0.390212	0.161686	0.146004	0.255006
ENSDARG00000070097	vimp	VCP-interacting membrane protein [Source:ZFIN;Acc:ZDB-GENE-060804-1]	7:10089246-10103115	10.1537	46.3053	12.1712		2	0	1	1	-0.08		22.0779	27.4815	6.83724	9.53363	9.36862	7.95594	7.57879	12.5702	20.3941
ENSDARG00000074858	STARD7	StAR-related lipid transfer (START) domain containing 7 [Source:ZFIN;Acc:ZDB-GENE-030131-2310]	10:17730235-17740971	2.69007	13.1853	3.48185		1	0	1	0	-0.11		25.452	28.964	3.69062	7.34196	8.91268	6.46155	7.00711	11.8011	9.26662
ENSDARG00000086514	ago4	-	19:49521880-49553686	30.8369	141.359	37.9022		-	-	-	-	-		119.369	88.4017	15.3865	14.5475	12.0621	10.1691	11.1766	18.4092	12.9062
ENSDARG00000016350	cap1	CAP, adenylate cyclase-associated protein 1 (yeast) [Source:ZFIN;Acc:ZDB-GENE-030131-6459]	19:44846524-44867685	4.11323	15.8147	4.24052		1	0	1	0	-0.23		22.4945	46.0077	3.4084	8.03698	9.19875	11.0759	11.6289	13.5603	11.0748
ENSDARG00000059571	dennd4c	-	7:65584700-65671962	3.40103	10.8496	2.91823		-	-	-	-	-		16.2041	25.5668	2.94868	5.47456	3.66517	2.88483	2.40058	3.11331	4.01235
ENSDARG00000002127	stam	signal transducing adaptor molecule (SH3 domain and ITAM motif) 1 [Source:ZFIN;Acc:ZDB-GENE-031118-123]	2:31153268-31168328	13.9051	51.9864	14.0703		1	0	1	0	-0.14		65.6706	63.4966	12.0051	18.8393	19.0676	16.8281	12.9674	20.002	11.2514
ENSDARG00000094560	si:dkey-81p22.12	si:dkey-81p22.12 [Source:ZFIN;Acc:ZDB-GENE-061207-79]	23:36132968-36328653	2.77365	17.3848	4.73041		-	-	-	-	-		0	0.0210624	0.0155713	0.0303874	0.0104676	0.0576748	0.118798	0.0874132	0.198176
ENSDARG00000089908	DEPDC4	DEP domain containing 4 [Source:HGNC Symbol;Acc:HGNC:22952]	4:25123920-25135838	2.13391	9.87196	2.6912		-	-	-	-	-		#N/A	#N/A	#N/A	#N/A	#N/A	#N/A	#N/A	#N/A	#N/A
ENSDARG00000069932	scmh1	-	16:39528908-39559413	5.18484	22.1732	6.04704		-	-	-	-	-		2.68181	2.93661	2.16398	4.93255	6.86595	8.06501	6.02166	4.57472	2.89892
ENSDARG00000090806	GEMIN6	-	11:46268721-46269111	2.2987	18.7044	5.11022		1	1	0	0	-0.28		110.416	93.1088	16.6148	43.0547	15.3777	31.279	15.3735	19.464	6.8424
ENSDARG00000031116	dnal4a	dynein, axonemal, light chain 4a [Source:ZFIN;Acc:ZDB-GENE-040801-122]	3:24803199-24813818	8.10031	33.6576	9.24588		2	0	2	0	-0.25		2.77782	2.62478	1.98082	1.56601	1.0921	1.06831	1.10303	1.52058	2.01368
ENSDARG00000012987	gpia	glucose-6-phosphate isomerase a [Source:ZFIN;Acc:ZDB-GENE-020513-2]	25:37001058-37026441	6.37445	30.7007	8.43888		1	0	1	0	-0.13		28.8036	35.1566	4.04942	8.17695	13.6035	19.2874	28.0679	36.4596	70.7756
ENSDARG00000079225	mpzl3	-	15:46727454-46734241	5.4108	35.2977	9.70408		-	-	-	-	-		41.6071	38.4935	3.84986	5.4252	5.97011	10.1365	6.50905	7.05789	11.4487
ENSDARG00000008592	mtmr8	myotubularin related protein 8 [Source:ZFIN;Acc:ZDB-GENE-040426-1016]	5:23810915-23836180	2.33487	16.9851	4.68888		-	-	-	-	-		16.8235	13.67	2.48311	5.17423	4.02886	3.47839	3.06893	2.65183	4.53454
ENSDARG00000035535	rasa1a	RAS p21 protein activator (GTPase activating protein) 1a [Source:ZFIN;Acc:ZDB-GENE-030131-4694]	5:49645426-49758231	9.88565	37.084	10.2935		1	0	0	1	-0.04		25.3884	25.3148	5.7067	10.8414	7.6368	7.07988	5.24482	6.21995	3.63184
ENSDARG00000036826	ankrd52a	ankyrin repeat domain 52a [Source:ZFIN;Acc:ZDB-GENE-050522-247]	23:32600663-32629321	7.36757	23.7539	6.59886		2	0	2	0	> -0.04		32.2572	31.6866	1.61442	1.6825	2.35003	0.727067	1.25152	3.40186	1.71616
ENSDARG00000053356	SNX2	-	Zv9_NA89:53351-87221	8.40646	23.5298	6.54238		-	-	-	-	-		44.7994	39.3701	4.07125	14.3084	10.5059	11.7931	11.8296	9.59471	7.15653
ENSDARG00000055620	acad9	acyl-CoA dehydrogenase family, member 9 [Source:ZFIN;Acc:ZDB-GENE-060616-196]	11:27619539-27635169	5.73253	21.2815	5.91802		-	-	-	-	-		10.8424	12.9622	1.46527	5.06399	4.54603	3.79787	3.58429	5.22926	3.07559
ENSDARG00000055737	ube3a	ubiquitin protein ligase E3A [Source:ZFIN;Acc:ZDB-GENE-041114-190]	6:38704239-38720928	17.205	58.2063	16.2386		1	0	0	1	-0.09		45.7111	39.1133	9.564	11.3649	13.0171	10.5585	9.68604	10.4766	10.1213
ENSDARG00000010332	zgc:56231	zgc:56231 [Source:ZFIN;Acc:ZDB-GENE-040426-1914]	7:59996662-60002961	2.963	9.3131	2.60225		1	0	1	0	-0.23		164.189	81.4323	0.984377	0.313594	0.0697462	0.195584	0.0379853	0.0813206	0.532329
ENSDARG00000006389	smad2	SMAD family member 2 [Source:ZFIN;Acc:ZDB-GENE-990603-7]	10:14899575-14971855	9.68024	42.963	12.066		1	0	1	0	-0.06		93.4493	94.2271	6.89395	8.67531	8.42547	8.03828	6.16561	8.71286	6.58272
ENSDARG00000037997	tubb5	tubulin, beta 5 [Source:ZFIN;Acc:ZDB-GENE-031110-4]	16:11935860-11944510	16.1922	140.906	39.6519		-	-	-	-	-		7.2682	8.53221	18.4094	76.6843	200.778	220.407	166.6	194.619	33.7753
ENSDARG00000037116	cxcl12a	chemokine (C-X-C motif) ligand 12a (stromal cell-derived factor 1) [Source:ZFIN;Acc:ZDB-GENE-030318-1]	13:31027968-31043317	23.5142	108.156	30.6824		2	1	1	0	-0.39		0.272007	0.20126	15.3819	17.9392	14.4562	15.2478	15.8575	22.7555	29.3691
ENSDARG00000073944	ZFHX3 (2 of 2)		18:5169593-5197185	3.07315	37.4374	10.6474		2	0	1	1	-0.05		0.567596	0.765646	1.32553	6.29447	11.8348	7.20734	8.26073	8.7856	3.93681
ENSDARG00000045298	WIPF2 (2 of 2)	WAS/WASL interacting protein family, member 2a [Source:ZFIN;Acc:ZDB-GENE-121219-6]	11:12002352-12017911	8.48203	30.8457	8.81779		1	0	1	0	-0.16		22.9486	24.3707	11.5831	12.7957	6.30411	6.89413	3.8825	6.58676	9.20133
ENSDARG00000042615	icln	-	18:47247678-47260280	8.49616	48.1028	13.7712		1	0	1	0	-0.14		53.8825	51.0719	7.55925	20.0627	30.4683	45.8865	35.3209	21.1372	10.7807
ENSDARG00000057867	lasp1	LIM and SH3 protein 1 [Source:ZFIN;Acc:ZDB-GENE-030131-1936]	3:15692946-15730332	12.3714	67.9585	19.5036		2	0	1	1	-0.2		32.5631	31.2762	19.9246	48.2507	52.0243	57.524	50.5765	57.7887	45.367
ENSDARG00000061525	slka	STE20-like kinase a [Source:ZFIN;Acc:ZDB-GENE-050411-66]	13:25005077-25049851	12.0093	35.4327	10.2208		1	0	1	0	-0.08		33.2755	32.0874	4.13656	6.31548	4.09447	2.99428	3.15997	3.93326	4.425
ENSDARG00000021086	znf367	zinc finger protein 367 [Source:ZFIN;Acc:ZDB-GENE-050417-231]	8:1279136-1288484	24.7054	64.1852	18.5318		1	0	1	0	-0.18		26.3202	29.145	5.08487	3.67004	6.26562	6.792	5.71111	3.27079	1.36588
ENSDARG00000086112	CKAP2	cytoskeleton associated protein 2 [Source:HGNC Symbol;Acc:HGNC:1990]	10:33005696-33013081	7.33615	24.9567	7.2242		-	-	-	-	-		95.2018	105.211	4.16848	8.75289	9.75081	11.9906	7.42184	6.35324	0.983682
ENSDARG00000077589	si:dkey-188c14.4	si:dkey-188c14.4 [Source:ZFIN;Acc:ZDB-GENE-090311-37]	23:25380736-25386252	90.1196	373.362	108.466		-	-	-	-	-		0.0052185	0.0814845	0.0251005	0.00816392	0.00541316	0.0236651	0.00537526	0.00626255	0.0188835
ENSDARG00000069150	rit1	Ras-like without CAAX 1 [Source:ZFIN;Acc:ZDB-GENE-070912-329]	19:24525494-24552368	2.97454	14.2974	4.15685		1	0	0	1	-0.14		3.6438	2.43847	1.86725	3.42841	4.15499	4.19617	5.34476	6.04516	6.46176
ENSDARG00000074331	eif4g3b	eukaryotic translation initiation factor 4 gamma, 3b [Source:ZFIN;Acc:ZDB-GENE-090312-49]	23:22272957-22354472	16.8337	60.5111	17.6533		-	-	-	-	-		30.8702	29.0331	8.84775	9.09729	7.87486	6.85586	4.80364	5.76724	1.72689
ENSDARG00000014825	si:dkeyp-69b9.6	zinc finger protein 865 [Source:HGNC Symbol;Acc:HGNC:38705]	16:15370702-15371690	4.37067	17.8751	5.22095		-	-	-	-	-		2.02568	1.98398	3.02892	3.71154	5.29751	4.94794	6.20521	9.83091	6.73164
ENSDARG00000036212	tbc1d5	TBC1 domain family, member 5 [Source:ZFIN;Acc:ZDB-GENE-040426-1197]	19:20886583-20929053	10.4642	30.7677	9.00792		-	-	-	-	-		38.8584	28.048	4.82086	9.11976	8.02263	6.80357	6.36063	8.45016	9.81569
ENSDARG00000037559	uba1	ubiquitin-like modifier activating enzyme 1 [Source:ZFIN;Acc:ZDB-GENE-040426-2009]	23:20929033-20953171	134.075	452.969	133.128		1	1	0	0	-0.25		61.2303	76.007	42.99	61.2035	62.0335	66.2855	55.4411	46.6324	24.5541
ENSDARG00000002877	reps1	RALBP1 associated Eps domain containing 1 [Source:ZFIN;Acc:ZDB-GENE-030131-9536]	20:39247943-39284589	11.147	38.137	11.2193		-	-	-	-	-		36.3825	41.6433	5.25367	8.78034	5.6735	5.62161	4.18656	4.85969	5.1414
ENSDARG00000016789	ALOXE3	zgc:152891 [Source:ZFIN;Acc:ZDB-GENE-061013-229]	21:29958221-29989099	1.76081	22.8219	6.73164		-	-	-	-	-		0.983032	0.565255	0.0324226	0.142949	0.159268	0.073995	0.116208	0.0494352	0.296996
ENSDARG00000075331	golga4	golgin A4 [Source:ZFIN;Acc:ZDB-GENE-050208-275]	13:49071064-49131993	2.88152	11.5037	3.39449		-	-	-	-	-		17.8779	13.0267	1.98893	2.82426	2.34196	1.36349	1.80342	2.56876	2.56026
ENSDARG00000059046	psmd5	proteasome (prosome, macropain) 26S subunit, non-ATPase, 5 [Source:ZFIN;Acc:ZDB-GENE-050417-28]	21:5607418-5632416	4.71059	18.5527	5.48957		1	0	1	0	-0.13		7.89089	2.42093	7.79632	13.1524	17.2751	22.1553	14.3579	10.7977	5.99439
ENSDARG00000035680	zgc:113424	zgc:113424 [Source:ZFIN;Acc:ZDB-GENE-050227-9]	19:36546388-36547739	5.66737	15.2267	4.5058		1	0	1	0	-0.26		128.271	81.8246	1.13081	0.369225	0.0427008	0.0977836	0.019435	0.0082335	0.889618
ENSDARG00000061901	ankrd13a	ankyrin repeat domain 13A [Source:ZFIN;Acc:ZDB-GENE-030131-1833]	5:21716683-21736272	10.7639	33.6064	9.96764		-	-	-	-	-		31.5511	31.2584	4.60422	6.8162	3.56135	3.44055	3.22836	3.41279	3.40417
ENSDARG00000076829	ankib1b	ankyrin repeat and IBR domain containing 1b [Source:ZFIN;Acc:ZDB-GENE-100920-6]	16:18091181-18171727	2.92959	12.5391	3.7268		1	0	1	0	-0.13		15.7797	21.3866	1.88986	2.60813	4.06161	3.39533	3.0025	5.25323	7.93798
ENSDARG00000017190	strumpellin	-	16:46135091-46161155	2.81401	17.3366	5.15584		-	-	-	-	-		24.7148	21.4211	2.32222	3.83995	3.49359	3.36706	3.65197	3.7725	3.76782
ENSDARG00000078381	trip11	thyroid hormone receptor interactor 11 [Source:ZFIN;Acc:ZDB-GENE-030131-9833]	13:33397819-33431026	10.814	35.0959	10.457		1	0	1	0	-0.21		30.833	31.0942	5.50409	4.72439	4.28237	2.72256	3.38238	4.25332	2.79316
ENSDARG00000096136	si:dkey-56m15.7	-	4:44793860-44796123	11.1852	41.442	12.3842		-	-	-	-	-		#N/A	#N/A	#N/A	#N/A	#N/A	#N/A	#N/A	#N/A	#N/A
ENSDARG00000036848	slc43a2a	solute carrier family 43 (amino acid system L transporter), member 2a [Source:ZFIN;Acc:ZDB-GENE-040426-964]	15:27717706-27757596	1.72695	12.797	3.85671		1	0	1	0	-0.16		0.47936	0.178214	0.858834	14.4089	21.6723	23.0208	15.0425	22.47	28.9935
ENSDARG00000075111	als2a	amyotrophic lateral sclerosis 2a (juvenile) [Source:ZFIN;Acc:ZDB-GENE-070402-2]	9:13904886-13911683	1.21742	11.4182	3.45397		-	-	-	-	-		4.38827	10.147	0.197193	0.0927516	0.368562	0.10828	0.260851	0.446578	0.562022
ENSDARG00000091506	CABZ01073071.2	-	17:29354-30546	91.2597	172.751	52.3664		-	-	-	-	-		24.5861	21.1547	7.21511	9.79497	8.52777	8.5893	4.71106	1.68379	0.822902
ENSDARG00000033566	cyp17a1	cytochrome P450, family 17, subfamily A, polypeptide 1 [Source:ZFIN;Acc:ZDB-GENE-040213-2]	13:28824796-28834567	3.02665	16.4474	5.01255		-	-	-	-	-		46.5712	34.4107	0.938341	2.08862	4.71844	3.36166	3.40763	2.56426	0.677971
ENSDARG00000043371	mdh2	malate dehydrogenase 2, NAD (mitochondrial) [Source:ZFIN;Acc:ZDB-GENE-040426-2143]	10:34411269-34420292	21.5284	141.954	43.4386		1	0	1	0	-0.23		65.9037	133.091	31.2013	64.0137	103.33	135.818	148.707	185.345	263.423
ENSDARG00000077810	otud4	OTU deubiquitinase 4 [Source:ZFIN;Acc:ZDB-GENE-030131-5338]	23:43838174-43860436	23.2066	47.3199	14.5235		1	0	0	1	-0.1		26.1891	25.7119	0.787264	0.970136	0.452778	0.372521	0.317173	0.355917	0.527842
ENSDARG00000045297	phb2a	prohibitin 2a [Source:ZFIN;Acc:ZDB-GENE-030131-3141]	2:4408282-4429954	9.06631	45.3113	13.9272		-	-	-	-	-		33.3356	32.6672	9.76944	34.8594	35.1338	53.389	36.5554	41.7321	29.9619
ENSDARG00000095180	-	active BCR-related [Source:HGNC Symbol;Acc:HGNC:81]	5:65671765-65703084	4.36769	23.2471	7.15286		1	0	1	0	-0.15		16.1858	11.3153	0.730783	4.49696	4.89481	6.21816	6.91752	9.77692	8.14135
ENSDARG00000015088	dnajb11	DnaJ (Hsp40) homolog, subfamily B, member 11 [Source:ZFIN;Acc:ZDB-GENE-031113-9]	9:33674333-33682033	34.9564	111.476	34.3368		1	0	0	1	-0.06		55.7704	49.3726	15.0745	22.0478	16.4185	21.1016	17.615	24.3978	4.9782
ENSDARG00000011897	TSG101 (1 of 5)	tumor susceptibility 101 [Source:HGNC Symbol;Acc:HGNC:15971]	7:51076363-51094159	6.38369	21.0935	6.50176		1	0	1	0	-0.18		6.42703	8.99757	1.43254	2.857	2.85191	8.60028	2.7834	4.81751	3.16506
ENSDARG00000075799	spryd3	-	23:36543110-36820304	2.27035	9.34993	2.89105		3	0	3	0	-0.38		8.44356	8.60992	0.67169	1.01429	1.18535	1.08696	1.14113	2.05857	2.87859
ENSDARG00000015557	HSH2D (1 of 2)	zgc:100829 [Source:ZFIN;Acc:ZDB-GENE-040801-54]	21:28141462-28188472	2.43986	22.4336	6.95337		1	0	0	1	-0.12		15.4587	15.3318	3.66852	14.4756	9.96826	12.2598	11.8112	9.61092	8.43417
ENSDARG00000074737	RSF1 (2 of 3)	-	18:47273863-47295117	3.54833	12.3463	3.8401		6	1	4	1	-0.67		12.3376	6.25983	0.595242	0.504525	0.572339	0.252153	0.5819	0.904676	0.797081
ENSDARG00000062330	si:ch211-233a24.2	si:ch211-233a24.2 [Source:ZFIN;Acc:ZDB-GENE-090313-98]	13:12670248-12855089	11.7398	26.4864	8.26632		1	0	0	1	-0.12		17.2806	14.7527	0.938722	1.80624	2.28632	1.67646	1.83638	3.73978	2.95634
ENSDARG00000058352	acot9.1	acyl-CoA thioesterase 9, tandem duplicate 1 [Source:ZFIN;Acc:ZDB-GENE-040724-139]	24:22567941-22581406	6.3061	19.899	6.22309		-	-	-	-	-		17.1576	11.5288	1.78464	4.85268	4.90138	6.065	5.04289	5.13579	4.16509
ENSDARG00000075100	NEO1 (2 of 2)	neogenin 1b [Source:ZFIN;Acc:ZDB-GENE-131121-320]	25:2716083-2979279	10.2828	27.6128	8.63701		-	-	-	-	-		27.3191	37.4866	1.25513	6.11471	4.3316	3.28198	2.87532	4.06263	1.82131
ENSDARG00000077166	CABZ01005777.1	coiled-coil domain containing 69 [Source:HGNC Symbol;Acc:HGNC:24487]	14:27257330-27275133	5.55134	20.9506	6.59536		2	0	1	1	-0.15		74.6765	66.3675	7.90305	7.41604	3.85738	3.44684	3.93672	2.91445	2.83616
ENSDARG00000024702	parn	-	1:60290532-60300397	39.4744	124.041	39.1932		3	1	2	0	-0.49		65.8632	85.2433	4.44347	5.74122	9.08233	9.15147	10.0423	11.5848	5.18417
ENSDARG00000020301	os9	osteosarcoma amplified 9, endoplasmic reticulum lectin [Source:ZFIN;Acc:ZDB-GENE-060929-32]	6:39133548-39149473	3.52354	23.551	7.4839		-	-	-	-	-		15.8328	11.853	1.85818	5.90268	4.83328	5.80216	6.76449	9.83825	8.95455
ENSDARG00000069489	exoc6b	-	7:26302897-26460825	4.15695	17.9946	5.73288		-	-	-	-	-		22.9398	28.1699	3.74114	9.06139	9.78637	8.80204	6.57378	7.72768	5.4005
ENSDARG00000070689	slc35b1	-	3:20889058-20908455	9.77298	19.8212	6.33653		-	-	-	-	-		0.0870367	0.125563	0.123771	0.106561	0.112527	0.208381	0.0791286	0.113532	3.3663
ENSDARG00000060297	arhgap35	Rho GTPase activating protein 35b [Source:ZFIN;Acc:ZDB-GENE-060526-44]	5:39466209-39475834	8.30149	34.3775	10.9928		4	1	2	1	-0.34		13.0432	18.4563	2.91995	4.33337	5.07752	3.46577	4.01338	4.83537	1.71126
ENSDARG00000079326	CABIN1 (1 of 2)	calcineurin binding protein 1 [Source:HGNC Symbol;Acc:HGNC:24187]	8:54053611-54211774	3.84343	13.8002	4.41495		-	-	-	-	-		4.92075	4.99938	1.0323	2.0763	1.83872	1.43967	1.24707	1.31755	1.52368
ENSDARG00000090716	cltcb	clathrin, heavy chain b (Hc) [Source:ZFIN;Acc:ZDB-GENE-050227-12]	15:16305003-16359213	15.1713	62.378	19.9713		-	-	-	-	-		11.9447	26.8167	9.34007	14.7907	13.9186	12.061	11.1464	17.569	9.20309
ENSDARG00000019924	cmpk	cytidylate kinase [Source:ZFIN;Acc:ZDB-GENE-040426-2113]	2:9852643-9865826	22.166	107.52	34.4962		1	0	0	1	-0.07		34.7947	62.9931	21.538	62.3678	66.1811	63.7827	57.4384	50.9031	20.1754
ENSDARG00000014403	lnpep	-	5:56069368-56093307	1.99897	28.8882	9.27577		1	0	0	1	-0.05		16.9244	17.1198	1.51396	3.48107	3.02559	2.33575	2.30668	3.46056	3.77696
ENSDARG00000014914	lamp2	lysosomal-associated membrane protein 2 [Source:ZFIN;Acc:ZDB-GENE-030729-9]	14:34448789-34456576	375.245	970.999	312.11		-	-	-	-	-		480.935	468.561	85.4968	49.0359	29.1045	28.3638	17.0228	22.3239	25.5576
ENSDARG00000014727	acox1	acyl-CoA oxidase 1, palmitoyl [Source:ZFIN;Acc:ZDB-GENE-041010-219]	6:21708966-21724572	10.6765	22.7302	7.32736		1	0	0	1	-0.13		3.37002	5.62038	0.814784	2.54797	4.99557	4.0988	5.02955	6.77267	16.4012
ENSDARG00000075544	-	-	5:3985484-3990678	3.51779	11.2922	3.64638		-	-	-	-	-		27.3322	19.6823	0.931012	1.08594	0.715428	0.0648598	0.538846	0.710877	0.724567
ENSDARG00000036005	pitpnb	phosphatidylinositol transfer protein, beta [Source:ZFIN;Acc:ZDB-GENE-040426-895]	10:4054077-4094406	11.5498	32.4083	10.4805		1	0	1	0	-0.19		13.708	11.2909	6.33532	8.66706	9.50296	6.11645	4.78236	8.90846	2.41169
ENSDARG00000088880	zfhx2	-	24:14482669-14504389	14.3791	32.8258	10.6202		1	0	1	0	-0.09		83.8099	99.7334	8.96748	11.0146	8.24254	5.23174	4.92798	6.1296	3.74386
ENSDARG00000035949	tmem106bb	transmembrane protein 106Bb [Source:ZFIN;Acc:ZDB-GENE-050913-37]	19:32633990-32647827	7.03368	32.0621	10.3748		2	0	2	0	-0.18		0.137728	0.164279	3.0431	4.18103	3.43671	3.11225	3.57495	6.96253	12.6513
ENSDARG00000020187	GCA	grancalcin, EF-hand calcium binding protein [Source:HGNC Symbol;Acc:HGNC:15990]	6:13904100-13921155	23.8438	80.8276	26.2439		1	0	1	0	-0.22		19.4705	18.485	10.3163	18.1065	27.9876	35.7193	31.9208	27.5987	22.0001
ENSDARG00000060754	-	-	Zv9_scaffold3455:260996-341128	13.3315	34.2374	11.1237		-	-	-	-	-		32.9709	26.9978	2.17089	5.16049	6.44935	3.13218	3.53925	4.14073	3.25442
ENSDARG00000036855	plagx	pleiomorphic adenoma gene X [Source:ZFIN;Acc:ZDB-GENE-030131-839]	23:32250346-32258777	17.053	46.524	15.1332		2	0	2	0	-0.3		4.49209	5.79755	9.02752	20.1866	26.0852	23.594	16.7141	13.3178	7.60661
ENSDARG00000035131	surf4l	surfeit gene 4, like [Source:ZFIN;Acc:ZDB-GENE-040718-172]	5:66897193-66913132	3.58315	21.2075	6.91272		1	0	1	0	-0.16		20.6181	25.1189	5.14353	19.2759	7.68333	5.05617	5.67389	8.87422	2.39945
ENSDARG00000013928	plekhb2	pleckstrin homology domain containing, family B (evectins) member 2 [Source:ZFIN;Acc:ZDB-GENE-040426-754]	22:16654375-16665171	2.4781	18.4086	6.0093		-	-	-	-	-		21.5348	20.1433	3.69236	5.08019	4.88376	5.69524	4.52885	5.67173	12.0595
ENSDARG00000022996	setx	senataxin [Source:ZFIN;Acc:ZDB-GENE-070402-1]	21:4205537-4249756	29.7327	65.2811	21.3259		1	0	1	0	-0.23		29.7681	47.6388	6.53927	3.53165	1.91432	1.65807	1.39782	1.0722	1.05221
ENSDARG00000011333	arhgap33	Rho GTPase activating protein 33 [Source:ZFIN;Acc:ZDB-GENE-121105-12]	16:47618765-47713483	12.1935	56.441	18.4423		-	-	-	-	-		17.5646	22.8647	2.845	3.18849	4.84695	3.69662	3.42762	4.29797	2.58727
ENSDARG00000002912	adipor1a	adiponectin receptor 1a [Source:ZFIN;Acc:ZDB-GENE-040718-169]	11:25733714-25748096	12.4112	48.3556	15.8259		1	0	1	0	-0.16		66.6077	82.2715	14.6226	11.5271	11.5344	17.9134	14.5888	21.4476	13.234
ENSDARG00000074347	st8sia1	-	4:25456345-25477077	4.54982	66.0405	21.6297		-	-	-	-	-		#N/A	#N/A	#N/A	#N/A	#N/A	#N/A	#N/A	#N/A	#N/A
ENSDARG00000077323	thap4	THAP domain containing 4 [Source:ZFIN;Acc:ZDB-GENE-070912-5]	2:22110766-22117094	4.39287	15.461	5.07923		1	0	1	0	-0.13		21.706	16.8226	2.67562	4.75892	4.974	7.79989	7.64549	8.22657	13.2108
ENSDARG00000060575	sec24c	-	12:35740177-35779798	37.8759	141.313	46.6208		-	-	-	-	-		78.8628	71.9264	12.1835	17.1549	9.87363	9.37341	7.60121	9.60708	5.67277
ENSDARG00000042894	tyms	thymidylate synthetase [Source:ZFIN;Acc:ZDB-GENE-040426-59]	7:75222915-75229200	26.7964	68.5131	22.6673		1	0	0	1	-0.18		108.942	83.5734	13.8122	21.4299	28.7786	38.7332	26.7921	10.9548	3.23249
ENSDARG00000011845	chn2	chimerin 2 [Source:ZFIN;Acc:ZDB-GENE-091020-5]	16:22401677-22582641	11.3312	26.2105	8.68337		2	0	1	1	-0.28		0.032304	0.0109072	0.135061	0.381749	0.199336	0.128383	0.210787	0.592687	1.10263
ENSDARG00000071336	mif	macrophage migration inhibitory factor [Source:ZFIN;Acc:ZDB-GENE-080708-1]	14:51224154-51229737	2.29461	21.2371	7.05677		1	1	0	0	-0.27		17.7555	9.96987	11.0186	10.0741	18.9768	34.456	26.6278	35.7535	27.7416
ENSDARG00000046072	snx16	sorting nexin 16 [Source:ZFIN;Acc:ZDB-GENE-040426-1832]	24:43889559-43893383	5.65391	16.513	5.5355		-	-	-	-	-		10.1713	7.76216	2.01514	6.64096	4.12747	3.05721	3.56177	3.33747	5.6811
ENSDARG00000011783	stag2a	stromal antigen 2a [Source:ZFIN;Acc:ZDB-GENE-030131-3432]	5:25156989-25186682	4.47723	15.4412	5.18125		1	0	1	0	-0.15		34.1911	28.2538	3.88287	3.94688	4.59027	4.51918	4.65956	6.26244	6.53524
ENSDARG00000004055	uhrf1bp1l	UHRF1 binding protein 1-like [Source:ZFIN;Acc:ZDB-GENE-041210-177]	4:17277221-17349254	2.52506	13.1086	4.40328		-	-	-	-	-		#N/A	#N/A	#N/A	#N/A	#N/A	#N/A	#N/A	#N/A	#N/A
ENSDARG00000069485	spryd7b	SPRY domain containing 7b [Source:ZFIN;Acc:ZDB-GENE-040426-1634]	9:30669927-30695933	9.71113	38.2436	12.8516		-	-	-	-	-		24.829	26.2001	4.55619	5.95416	7.73739	9.40824	6.86757	9.5355	9.86669
ENSDARG00000062986	pnpla7a	patatin-like phospholipase domain containing 7a [Source:ZFIN;Acc:ZDB-GENE-070112-1812]	21:11813806-11864382	10.5997	54.6147	18.3757		1	0	1	0	-0.2		30.1282	28.273	2.19567	5.16976	4.89815	3.32514	3.51684	4.42163	4.41724
ENSDARG00000078172	PTGFRN (2 of 2)	prostaglandin F2 receptor inhibitor [Source:HGNC Symbol;Acc:HGNC:9601]	9:494580-512906	6.22161	26.0814	8.78937		-	-	-	-	-		71.3305	62.3268	7.5618	13.3623	6.56472	5.2574	4.74792	3.62258	2.22025
ENSDARG00000071393	nploc4	-	12:37683213-37705557	6.6707	18.2123	6.17463		1	0	1	0	-0.11		17.1226	34.2563	4.68746	8.73752	10.5165	14.5695	9.58758	12.471	10.68
ENSDARG00000013828	snx13	sorting nexin 13 [Source:ZFIN;Acc:ZDB-GENE-050306-12]	19:2191098-2227014	7.7322	42.5854	14.4875		3	2	0	1	-0.27		27.0426	20.8507	1.13074	0.859261	0.995849	0.557658	0.765097	1.98434	2.43428
ENSDARG00000062485	dock11	dedicator of cytokinesis 11 [Source:ZFIN;Acc:ZDB-GENE-060503-196]	7:20390920-20543395	3.41337	27.1867	9.25504		2	1	1	0	-0.09		16.6706	7.60092	0.309328	0.585174	0.573302	0.388533	0.454303	1.01161	0.817217
ENSDARG00000019205	fam120c	family with sequence similarity 120C [Source:ZFIN;Acc:ZDB-GENE-090313-228]	23:18553173-18586590	7.86102	30.1945	10.332		2	2	0	0	-0.38		27.1294	20.8042	3.47955	4.28486	5.4397	2.97113	2.95709	5.80458	6.35536
ENSDARG00000097877	si:ch211-167b20.8	si:ch211-167b20.8 [Source:ZFIN;Acc:ZDB-GENE-081104-147]	8:26583954-26601795	5.67856	20.3974	7.01079		-	-	-	-	-		#N/A	#N/A	#N/A	#N/A	#N/A	#N/A	#N/A	#N/A	#N/A
ENSDARG00000013317	pygmb	phosphorylase, glycogen, muscle b [Source:ZFIN;Acc:ZDB-GENE-040426-1206]	7:23990979-24019264	14.6318	46.6052	16.0315		-	-	-	-	-		0.0443414	0.394936	4.8343	0.954948	8.67439	4.69731	9.23585	13.1302	11.3039
ENSDARG00000074413	MYO9B (1 of 3)	-	Zv9_NA735:120608-170862	6.32318	15.8333	5.45323		1	0	1	0	-0.27		27.6262	26.5792	2.99066	3.23484	3.61063	2.51013	2.37865	2.55854	1.81413
ENSDARG00000001129	dicer1	dicer 1, ribonuclease type III [Source:ZFIN;Acc:ZDB-GENE-030131-3445]	17:19250141-19293508	8.00144	55.7654	19.3184		-	-	-	-	-		18.2748	22.8938	4.02444	7.44497	6.14967	4.50923	3.92741	6.89037	4.09947
ENSDARG00000031761	dab2	Dab, mitogen-responsive phosphoprotein, homolog 2 (Drosophila) [Source:ZFIN;Acc:ZDB-GENE-040303-1]	5:33961389-33976481	12.9402	50.7302	17.6588		-	-	-	-	-		55.4967	121.367	4.89395	3.31729	9.97734	10.7783	7.69344	6.43839	6.42743
ENSDARG00000003017	zgc:55512	zgc:55512 [Source:ZFIN;Acc:ZDB-GENE-030131-4195]	9:9024873-9028935	72.6178	204.622	71.2671		1	0	1	0	-0.17		97.2166	79.8144	28.3388	21.2942	21.2705	23.7078	22.6504	26.5331	47.0971
ENSDARG00000093129	si:rp71-45k5.2	si:rp71-45k5.2 [Source:ZFIN;Acc:ZDB-GENE-060503-753]	19:36542792-36543989	6.54461	22.0596	7.6901		-	-	-	-	-		3.84137	10.5784	0.0413174	0.0201577	0.0389834	0.083474	0.0559928	0.0193287	0.276839
ENSDARG00000022340	ufc1	ubiquitin-fold modifier conjugating enzyme 1 [Source:ZFIN;Acc:ZDB-GENE-040801-268]	5:59064724-59067961	1.55697	14.0076	4.88516		-	-	-	-	-		11.8565	9.2071	2.42877	12.6365	15.0057	13.5416	16.5049	13.4498	11.6581
ENSDARG00000020488	arhgap17a	Rho GTPase activating protein 17a [Source:ZFIN;Acc:ZDB-GENE-050417-56]	12:21765056-21831308	5.1673	19.798	6.91871		-	-	-	-	-		11.056	13.8176	0.862949	2.31946	1.46005	1.06762	1.10112	1.53821	1.2934
ENSDARG00000036214	dazl	deleted in azoospermia-like [Source:ZFIN;Acc:ZDB-GENE-000405-6]	19:20871400-20886168	7.11262	16.025	5.60566		1	0	1	0	-0.1		100.996	27.1834	1.51754	0.903249	0.301557	1.18475	0.110032	0.184579	0.305804
ENSDARG00000046143	prkab1b	protein kinase, AMP-activated, beta 1 non-catalytic subunit, b [Source:ZFIN;Acc:ZDB-GENE-030131-7172]	8:41627352-41656382	4.12316	28.5747	10.0156		-	-	-	-	-		8.53845	10.9047	7.53885	16.2129	17.2456	25.793	25.067	15.5902	14.7372
ENSDARG00000046127	tk2	thymidine kinase 2, mitochondrial [Source:ZFIN;Acc:ZDB-GENE-040718-243]	7:45587259-45593003	9.36622	18.0383	6.34992		1	0	1	0	-0.24		8.2923	7.53891	2.23975	2.3944	3.65707	4.99836	5.05294	4.25714	6.43041
ENSDARG00000031382	reep2	receptor accessory protein 2 [Source:ZFIN;Acc:ZDB-GENE-050706-125]	14:22597982-22619272	14.9341	29.5143	10.3963		-	-	-	-	-		82.0872	67.2462	5.75414	6.78162	6.38112	7.06678	7.00423	10.7264	12.1676
ENSDARG00000020764	slmapb	sarcolemma associated protein b [Source:ZFIN;Acc:ZDB-GENE-040426-809]	23:19878555-19892963	9.77623	34.2455	12.0775		-	-	-	-	-		62.8708	49.9696	3.46143	1.23245	1.24762	1.68693	1.99745	3.71129	9.15603
ENSDARG00000008224	vps35	vacuolar protein sorting 35 homolog (S. cerevisiae) [Source:ZFIN;Acc:ZDB-GENE-030131-2042]	7:44443548-44550988	14.3299	66.4112	23.521		-	-	-	-	-		31.2338	41.5286	16.7686	21.1493	20.2052	20.3193	15.0501	20.3678	13.9129
ENSDARG00000087491	efr3a	-	2:41686644-41714376	5.58432	20.544	7.28847		3	0	3	0	-0.18		0.227534	0.199278	0.0486408	0.0219052	0.0262246	0.028347	0.00886636	0.0249921	1.2016
ENSDARG00000094623	crebl2	-	19:46955693-46957196	6.10771	15.8139	5.61853		-	-	-	-	-		7.40437	5.39847	5.12545	5.51597	5.39672	7.78149	8.10889	12.4541	21.9166
ENSDARG00000057918	tsc1b	tuberous sclerosis 1b [Source:ZFIN;Acc:ZDB-GENE-030131-3404]	21:15813374-15851417	5.41722	16.2818	5.79745		-	-	-	-	-		14.2458	31.6089	3.18934	6.32704	3.64853	3.39701	3.61114	4.6666	7.24357
ENSDARG00000002400	nap1l1	-	4:2216011-2241310	213.232	431.466	153.815		1	0	1	0	-0.1		#N/A	#N/A	#N/A	#N/A	#N/A	#N/A	#N/A	#N/A	#N/A
ENSDARG00000004906	stip1	stress-induced phosphoprotein 1 [Source:ZFIN;Acc:ZDB-GENE-041121-17]	5:69801143-69817759	37.4411	141.764	50.5495		1	0	1	0	-0.2		49.0643	107.006	30.3753	60.9212	50.3602	58.0345	41.3775	39.5832	19.6571
ENSDARG00000087421	SERBP1 (3 of 3)	SERPINE1 mRNA binding protein 1b [Source:ZFIN;Acc:ZDB-GENE-031118-196]	2:3397406-3409194	79.5434	186.183	66.6087		1	0	0	1	-0.1		89.2897	70.2254	51.2856	54.7333	34.5761	39.645	37.7223	31.0212	36.0311
ENSDARG00000038664	pole2	-	17:733-3743	22.426	49.8391	17.8663		-	-	-	-	-		62.041	47.4192	13.3565	16.8664	12.3832	19.4183	11.5614	5.11411	2.02555
ENSDARG00000078850	plekhm2	pleckstrin homology domain containing, family M (with RUN domain) member 2 [Source:ZFIN;Acc:ZDB-GENE-081022-169]	23:24489441-24513416	4.18557	14.0656	5.04326		1	0	0	1	-0.1		55.436	43.9762	3.59896	2.31513	1.8361	1.42136	1.56298	2.25271	2.55942
ENSDARG00000007918	ttc27	tetratricopeptide repeat domain 27 [Source:ZFIN;Acc:ZDB-GENE-030102-1]	17:22590140-22777132	13.2471	41.3461	14.8539		-	-	-	-	-		31.8069	30.393	2.34349	9.22764	3.34691	4.24696	2.72425	3.13959	3.71693
ENSDARG00000044059	lft2	lefty2 [Source:ZFIN;Acc:ZDB-GENE-990630-11]	17:8148229-8152971	21.8668	49.1053	17.6488		1	0	1	0	-0.17		0.0136009	4.39143	20.9927	0.200216	0.421241	0.725466	0.208517	0.0775311	0.178118
ENSDARG00000003087	ubxn6	UBX domain protein 6 [Source:ZFIN;Acc:ZDB-GENE-030131-5680]	22:22623595-22637779	6.1666	19.0117	6.83957		-	-	-	-	-		8.88947	7.61129	3.87382	6.84511	5.41266	6.07598	5.74452	6.28664	10.7488
ENSDARG00000060586	ctdspl2b	CTD (carboxy-terminal domain, RNA polymerase II, polypeptide A) small phosphatase like 2b [Source:ZFIN;Acc:ZDB-GENE-030131-1809]	7:32708892-32727762	30.1545	108.343	39.1779		-	-	-	-	-		37.1117	34.9153	8.7242	8.71513	11.7216	11.6838	9.78176	10.7635	8.1135
ENSDARG00000035532	zgc:110329	zgc:110329 [Source:ZFIN;Acc:ZDB-GENE-050417-334]	5:29779236-29794316	8.00981	36.6902	13.2852		-	-	-	-	-		26.8132	24.6739	0.870849	2.99904	2.7357	2.82428	2.84727	4.63897	3.87159
ENSDARG00000041802	rnf141	ring finger protein 141 [Source:ZFIN;Acc:ZDB-GENE-040625-71]	18:16408258-16417021	27.8811	47.3841	17.1715		1	0	0	1	-0.12		15.6157	15.7122	4.19778	4.1268	3.81108	4.26036	3.77014	5.19853	9.44929
ENSDARG00000005560	ywhah	tyrosine 3-monooxygenase/tryptophan 5-monooxygenase activation protein, eta polypeptide [Source:ZFIN;Acc:ZDB-GENE-040426-2191]	10:16980963-16985015	17.9095	42.1144	15.2773		1	0	1	0	-0.07		18.8885	30.3707	17.6015	45.9053	54.7224	59.8751	56.0759	105.929	47.2058
ENSDARG00000060917	anln	anillin, actin binding protein [Source:ZFIN;Acc:ZDB-GENE-030131-4486]	19:36981556-36999022	97.5406	221.142	80.382		-	-	-	-	-		99.3642	89.8776	17.3148	17.243	15.0888	11.9684	9.55813	6.01633	1.04528
ENSDARG00000006862	kifap3b	kinesin-associated protein 3b [Source:ZFIN;Acc:ZDB-GENE-030131-2219]	2:22680582-22751145	7.34016	36.8569	13.4135		-	-	-	-	-		13.8803	12.2918	0.553243	3.05957	3.33851	3.62566	3.47729	7.04742	4.33825
ENSDARG00000087372	HOOK1	-	3:8270115-8285618	6.15218	16.0107	5.84288		-	-	-	-	-		36.8365	19.8184	1.09384	3.60384	3.8479	2.48956	1.98547	2.55856	6.69096
ENSDARG00000035564	dgcr8	DGCR8 microprocessor complex subunit [Source:ZFIN;Acc:ZDB-GENE-030131-3421]	5:26189371-26201321	11.2811	76.4422	28.1419		-	-	-	-	-		83.9527	65.652	11.1315	14.4229	14.0517	12.0651	12.1474	14.3073	6.14136
ENSDARG00000051888	ist1	increased sodium tolerance 1 homolog (yeast) [Source:ZFIN;Acc:ZDB-GENE-030131-179]	7:57735830-57748061	29.3867	120.424	44.496		1	0	1	0	-0.13		56.7589	50.3476	15.8177	25.4601	23.1154	25.6437	23.0062	24.1942	16.012
ENSDARG00000096454	ap1m2	adaptor-related protein complex 1, mu 2 subunit [Source:ZFIN;Acc:ZDB-GENE-041114-20]	6:38250-54749	6.34879	25.4519	9.41012		-	-	-	-	-		#N/A	#N/A	#N/A	#N/A	#N/A	#N/A	#N/A	#N/A	#N/A
ENSDARG00000086523	ERLIN2	ER lipid raft associated 2 (erlin2), mRNA [Source:RefSeq mRNA;Acc:NM_001128415]	5:37076087-37105851	4.85442	17.1455	6.34305		-	-	-	-	-		8.63662	6.48626	7.34706	5.30201	4.94661	5.14291	4.38215	5.50157	9.99828
ENSDARG00000033376	chchd4	coiled-coil-helix-coiled-coil-helix domain containing 4 [Source:ZFIN;Acc:ZDB-GENE-040801-46]	11:35893315-35897644	28.7987	45.8669	17.008		-	-	-	-	-		55.9345	40.8632	15.9672	21.6603	16.6417	26.3163	19.8377	17.2931	3.44446
ENSDARG00000075536	cpne1	copine I [Source:ZFIN;Acc:ZDB-GENE-030131-3562]	11:27309537-27335225	63.2681	132.532	49.4744		-	-	-	-	-		21.1757	21.4493	6.77936	28.5242	24.5321	20.9445	22.3249	22.8778	17.5069
ENSDARG00000059587	-	active BCR-related [Source:HGNC Symbol;Acc:HGNC:81]	5:65553615-65606596	5.32277	29.463	11.0245		-	-	-	-	-		22.3639	18.4113	0.895046	4.23527	5.05051	3.81405	5.85159	8.93929	6.54562
ENSDARG00000060510	cul4b	cullin 4B [Source:ZFIN;Acc:ZDB-GENE-041008-208]	14:34461164-34480123	57.8867	172.45	64.5598		1	0	1	0	-0.16		26.4176	52.3141	16.1433	12.4212	10.6121	10.1029	11.0142	9.70407	12.1627
ENSDARG00000079578	rbpms2b	RNA binding protein with multiple splicing 2b [Source:ZFIN;Acc:ZDB-GENE-040426-741]	7:49709625-49720621	10.6675	41.3245	15.4822		3	0	1	2	-0.08		58.4391	82.1207	1.34755	5.2128	4.50964	6.81625	10.1832	16.2262	13.5908
ENSDARG00000030830	cmtr1	cap methyltransferase 1 [Source:ZFIN;Acc:ZDB-GENE-040426-696]	23:35414268-35448365	18.0518	53.5677	20.0793		-	-	-	-	-		21.4246	28.3728	8.64207	11.1135	9.08512	8.67316	6.2478	5.28159	4.93333
ENSDARG00000078313	MYO9B (3 of 3)	myosin IXB [Source:HGNC Symbol;Acc:HGNC:7609]	22:5036110-5063333	6.65442	26.8251	10.0982		-	-	-	-	-		35.4269	35.0875	2.42339	3.76433	2.76452	0.78928	2.02806	2.55865	1.56713
ENSDARG00000069937	dnm2a	dynamin 2a [Source:ZFIN;Acc:ZDB-GENE-050913-84]	3:48319131-48393949	13.4139	40.5869	15.3796		-	-	-	-	-		18.3973	18.0824	7.6315	8.25135	5.43782	4.38433	4.06289	4.78183	3.10944
ENSDARG00000060723	stim1a	stromal interaction molecule 1a [Source:ZFIN;Acc:ZDB-GENE-060503-914]	15:36919606-36996146	5.76657	17.0599	6.48976		-	-	-	-	-		24.2617	32.7062	6.58203	6.35996	6.64042	4.66669	4.08789	7.14328	4.9699
ENSDARG00000026630	MARK3 (2 of 3)	MAP/microtubule affinity-regulating kinase 3b [Source:ZFIN;Acc:ZDB-GENE-060929-80]	20:43824628-43949452	2.26051	16.547	6.32757		-	-	-	-	-		14.7258	20.8817	1.59657	3.29918	3.92298	5.35157	3.88501	4.73269	4.76562
ENSDARG00000010290	stx12	-	19:30356246-30374283	6.65274	29.0394	11.1117		-	-	-	-	-		13.9033	27.6524	5.26204	11.4713	11.0726	16.4896	13.2659	14.7873	13.6788
ENSDARG00000090204	CABZ01087282.2	-	Zv9_NA395:33863-34631	7.55757	30.8208	11.8078		-	-	-	-	-		20.8969	14.42	2.22796	3.02632	3.30786	1.69649	2.6583	3.5798	2.28621
ENSDARG00000037433	fmr1	fragile X mental retardation 1 [Source:ZFIN;Acc:ZDB-GENE-020731-6]	14:21157743-21192546	18.7651	45.8984	17.6166		2	1	0	1	-0.45		26.341	27.3798	3.99317	4.66498	5.18115	4.81913	5.59772	6.44467	6.15269
ENSDARG00000061789	gnl1	guanine nucleotide binding protein-like 1 [Source:ZFIN;Acc:ZDB-GENE-060323-1]	16:23804559-23820930	5.63061	16.0032	6.15019		1	0	1	0	-0.17		11.0697	18.5107	6.83484	9.82174	3.83467	4.71146	3.31504	4.29702	11.7385
ENSDARG00000035329	capns1a	calpain, small subunit 1 a [Source:ZFIN;Acc:ZDB-GENE-030113-3]	5:38254979-38265857	52.0587	214.769	82.5665		1	0	0	1	-0.14		54.0637	39.0445	24.5293	47.1983	105.08	104.832	88.8111	89.5839	73.7112
ENSDARG00000017311	gpsm2	G-protein signaling modulator 2 [Source:ZFIN;Acc:ZDB-GENE-040426-1169]	2:45546371-45566044	6.0102	18.7115	7.19508		1	0	0	1	N/A		25.7254	26.6892	3.82459	6.22785	8.63293	10.1706	7.56939	6.10556	4.23915
ENSDARG00000076160	si:dkey-285e18.2	si:dkey-285e18.2 [Source:ZFIN;Acc:ZDB-GENE-120703-43]	4:34498229-34502058	67.2524	168.463	64.8607		-	-	-	-	-		#N/A	#N/A	#N/A	#N/A	#N/A	#N/A	#N/A	#N/A	#N/A
ENSDARG00000026709	bcl7ba	-	10:34198946-34370562	19.2075	63.0437	24.2753		-	-	-	-	-		63.332	63.4569	6.23866	13.7897	6.77978	6.59945	5.3355	5.05216	3.50089
ENSDARG00000039899	zbtb7a	zinc finger and BTB domain containing 7a [Source:ZFIN;Acc:ZDB-GENE-050208-583]	22:20686540-20707328	8.48187	19.7545	7.61243		3	0	2	1	-0.22		0.0660837	0.0648125	1.78126	0.888164	0.684805	0.469646	0.621175	1.08245	1.07727
ENSDARG00000043185	mllt1	myeloid/lymphoid or mixed-lineage leukemia (trithorax homolog, Drosophila); translocated to, 1 a [Source:ZFIN;Acc:ZDB-GENE-081105-45]	8:20732172-20783910	9.53788	26.7126	10.2986		1	0	1	0	-0.1		39.2353	27.2117	4.75807	4.3077	6.02319	4.71348	4.79022	4.07351	2.29405
ENSDARG00000003968	zgc:162969	zgc:162969 [Source:ZFIN;Acc:ZDB-GENE-041008-244]	11:6528901-6535159	10.1424	23.0683	8.91784		1	0	1	0	-0.2		76.9973	129.064	0.985605	0.538095	0.0695864	0.450397	0.0209661	0.0521455	1.04547
ENSDARG00000057096	ndr1	nodal-related 1 [Source:ZFIN;Acc:ZDB-GENE-990415-256]	21:19838660-19840960	6.29234	18.3303	7.0954		1	0	1	0	-0.21		1.24801	4.5669	0.620702	0.162569	0.077498	0.224402	0.0264975	0.0122261	0.0430098
ENSDARG00000057513	mdm4	MDM4, p53 regulator [Source:ZFIN;Acc:ZDB-GENE-030131-6872]	11:23825384-23851017	12.3	37.6497	14.6264		2	0	1	1	-0.18		41.8098	37.9782	5.57626	11.6068	17.0326	13.625	14.5747	15.4176	11.6066
ENSDARG00000063254	r3hdm4	R3H domain containing 4 [Source:ZFIN;Acc:ZDB-GENE-070112-1352]	11:5756106-5765600	8.24584	21.4529	8.35137		1	0	0	1	-0.06		13.3727	19.7633	3.64296	7.3574	8.74488	8.54286	7.98236	11.6878	5.92481
ENSDARG00000074675	pan2	PAN2 poly(A) specific ribonuclease subunit homolog (S. cerevisiae) [Source:ZFIN;Acc:ZDB-GENE-030131-3113]	23:32218180-32246397	12.4402	36.4501	14.2107		1	0	1	0	-0.13		14.2948	23.611	6.30029	6.92376	5.54276	5.20872	4.47256	4.22336	3.7872
ENSDARG00000057432	mxd3	-	14:19999131-20012348	11.5712	41.75	16.2803		2	0	1	1	-0.19		43.7896	35.9009	8.17636	9.91365	18.0444	20.1154	17.9711	14.9014	7.99992
ENSDARG00000040732	elavl2	ELAV like neuron-specific RNA binding protein 2 [Source:ZFIN;Acc:ZDB-GENE-040704-9]	22:41211939-41233405	3.89579	32.8077	12.7978		-	-	-	-	-		37.8924	31.6163	6.48646	3.06877	0.284537	1.2336	0.438616	0.0918655	0.302972
ENSDARG00000035978	ube3c	ubiquitin protein ligase E3C [Source:ZFIN;Acc:ZDB-GENE-040426-1211]	7:41976606-42023338	7.85932	28.0497	10.9736		1	0	0	1	-0.1		18.3697	26.7669	3.1618	5.07756	4.64117	3.98795	3.74639	4.99331	4.41951
ENSDARG00000061268	CU929240.1	argonaute RISC catalytic component 2 [Source:ZFIN;Acc:ZDB-GENE-110606-6]	19:42452119-42478231	21.1727	59.3754	23.2999		-	-	-	-	-		41.7157	36.9082	10.2559	8.68709	8.10611	6.91305	6.67871	6.90598	4.71226
ENSDARG00000060868	MBTD1	mbt domain containing 1 [Source:ZFIN;Acc:ZDB-GENE-060810-138]	12:35033588-35053635	25.2723	63.0154	24.7929		-	-	-	-	-		25.6102	30.8209	6.99329	8.13241	8.27121	6.98713	6.84876	8.77561	6.02202
ENSDARG00000003927	cldn12	claudin 12 [Source:ZFIN;Acc:ZDB-GENE-010328-14]	16:45995675-46127888	15.7412	56.1017	22.0736		-	-	-	-	-		36.4175	21.703	16.458	17.9032	13.5738	12.3988	10.2536	9.40797	5.69677
ENSDARG00000033872	csnk1g1	-	7:55106614-55218751	4.66749	15.1427	5.9688		-	-	-	-	-		36.5981	31.7047	1.78091	3.58159	2.53751	1.8635	2.7311	3.45201	1.69478
ENSDARG00000034916	hat1	histone acetyltransferase 1 [Source:ZFIN;Acc:ZDB-GENE-040912-99]	9:3278942-3310741	39.3582	72.4117	28.5615		1	0	1	0	-0.18		22.0691	45.3505	32.1677	47.7609	53.5724	64.8485	48.3949	31.3473	22.2421
ENSDARG00000029761	mpp6b	membrane protein, palmitoylated 6b (MAGUK p55 subfamily member 6) [Source:ZFIN;Acc:ZDB-GENE-040426-775]	19:20542502-20588783	6.39133	21.7785	8.5984		1	0	1	0	-0.15		7.536	3.7995	2.78893	4.44533	4.29633	4.87014	5.51244	14.5329	8.84896
ENSDARG00000042954	slc17a9a	solute carrier family 17 (vesicular nucleotide transporter), member 9a [Source:ZFIN;Acc:ZDB-GENE-081021-1]	8:24005186-24017146	13.1489	23.3866	9.24043		-	-	-	-	-		0.0573873	0.363574	2.82194	1.05184	0.416875	0.501705	0.546399	0.488665	0.57586
ENSDARG00000004169	stmn1a	stathmin 1a [Source:ZFIN;Acc:ZDB-GENE-031006-14]	19:16640048-16642794	331.973	983.182	388.669		1	0	1	0	-0.22		136.821	80.2878	140.49	115.395	304.057	268.155	244.781	102.415	50.5627
ENSDARG00000071724	ankha	ANKH inorganic pyrophosphate transport regulator a [Source:ZFIN;Acc:ZDB-GENE-050913-33]	24:10149876-10194699	5.97486	17.5018	6.92086		-	-	-	-	-		34.2176	33.6577	0.849487	0.206332	0.172978	0.289107	0.178019	0.516789	2.68113
ENSDARG00000001015	znf384l	zinc finger protein 384 like [Source:ZFIN;Acc:ZDB-GENE-030616-498]	19:7588556-7611390	4.42949	13.3741	5.29559		3	0	2	1	-0.09		3.74689	6.16377	1.88933	2.99193	3.30081	2.48473	2.64678	4.85151	3.51703
ENSDARG00000062335	nudt14	nudix (nucleoside diphosphate linked moiety X)-type motif 14 [Source:ZFIN;Acc:ZDB-GENE-041014-254]	20:21340954-21414531	11.5232	24.5766	9.738		1	0	1	0	-0.12		23.0101	19.7971	1.33465	5.52021	5.36332	7.7099	6.70922	9.56011	2.35268
ENSDARG00000037838	UNKL	unkempt family zinc finger-like [Source:ZFIN;Acc:ZDB-GENE-131120-196]	3:45816922-45856474	50.1671	113.136	44.8707		2	0	1	1	-0.2		4.48507	3.54303	4.6646	4.95605	4.60637	2.26336	2.93843	5.336	7.58463
ENSDARG00000009783	dirc2	disrupted in renal carcinoma 2 [Source:ZFIN;Acc:ZDB-GENE-040912-167]	9:38419281-38505437	10.1945	30.0669	11.93		-	-	-	-	-		40.8271	38.3746	8.07716	5.62889	4.05726	5.07012	3.67723	5.81203	9.00165
ENSDARG00000031317	ppdpfb	pancreatic progenitor cell differentiation and proliferation factor b [Source:ZFIN;Acc:ZDB-GENE-030131-8247]	23:17598555-17600493	69.4652	223.321	88.69		-	-	-	-	-		234.754	117.531	38.8355	57.8936	125.114	198.599	279.609	301.842	391.762
ENSDARG00000052693	si:dkey-172m14.1	si:dkey-172m14.1 [Source:ZFIN;Acc:ZDB-GENE-060526-221]	5:50802440-50811753	3.01671	20.4423	8.1222		-	-	-	-	-		11.0371	6.81027	3.44408	3.7935	4.80084	3.05828	4.30107	4.18256	4.33163
ENSDARG00000021973	st13	suppression of tumorigenicity 13 (colon carcinoma) (Hsp70 interacting protein) [Source:ZFIN;Acc:ZDB-GENE-030131-5395]	3:25188871-25201993	40.5753	180.981	71.9486		1	0	1	0	-0.23		68.7554	56.245	33.6455	43.0275	37.0062	49.2026	45.126	41.5278	39.9278
ENSDARG00000074641	tfap4	-	3:10971098-10998827	43.2521	104.137	41.4173		2	1	0	1	-0.25		6.08257	5.46254	15.3641	12.5161	12.9699	12.0877	9.27766	8.29666	7.95192
ENSDARG00000095128	si:ch211-209l5.1	si:ch211-209l5.1 [Source:ZFIN;Acc:ZDB-GENE-070705-264]	2:30816809-30817295	27.6594	45.879	18.2724		-	-	-	-	-		0	0	0	0	0	0	0	0	0.226266
ENSDARG00000060089	btaf1	BTAF1 RNA polymerase II, B-TFIID transcription factor-associated [Source:ZFIN;Acc:ZDB-GENE-021025-1]	13:43133433-43189941	15.2365	38.2322	15.2642		-	-	-	-	-		17.572	37.1326	5.89659	6.85135	5.9794	5.15595	5.56277	6.24085	3.64506
ENSDARG00000070055	arfip1	ADP-ribosylation factor interacting protein 1 (arfaptin 1) [Source:ZFIN;Acc:ZDB-GENE-040426-2690]	1:24298451-24343971	7.6093	48.0569	19.1982		1	0	1	0	-0.1		20.375	24.4201	8.2379	9.19102	8.4925	6.69927	7.29295	8.70204	5.61663
ENSDARG00000075113	nanog	nanog homeobox [Source:ZFIN;Acc:ZDB-GENE-030131-5486]	24:12738147-12743225	121.161	350.834	140.3		-	-	-	-	-		674.117	599.933	17.5124	1.07579	0.276199	0.666549	0.11761	0.148481	0.89543
ENSDARG00000056259	tmem131	transmembrane protein 131 [Source:ZFIN;Acc:ZDB-GENE-130530-662]	6:29027015-29090888	14.8797	32.3928	12.9549		1	0	1	0	-0.17		57.0568	56.4772	5.69634	6.54325	6.06615	4.43951	4.3261	5.84754	8.2959
ENSDARG00000026109	slc48a1b	solute carrier family 48 (heme transporter), member 1b [Source:ZFIN;Acc:ZDB-GENE-030131-8226]	6:38827021-38833362	15.4417	37.0449	14.8643		1	0	1	0	-0.23		54.5797	47.1505	6.30888	9.30882	9.11305	9.6112	8.86189	9.94773	9.91417
ENSDARG00000034080	plcd1b	phospholipase C, delta 1b [Source:ZFIN;Acc:ZDB-GENE-030131-9435]	2:21184001-21235078	75.4496	207.951	83.499		-	-	-	-	-		82.4379	45.2598	9.50389	7.2697	7.46943	6.87382	5.97847	5.39563	6.15651
ENSDARG00000029419	hn1b	-	3:6969917-7007086	39.428	149.425	60.0586		1	0	1	0	-0.17		122.747	146.076	22.6616	66.4741	66.7955	93.7473	116.373	87.6463	40.8262
ENSDARG00000023988	dctn4	dynactin 4 [Source:ZFIN;Acc:ZDB-GENE-050417-306]	14:51722329-51748497	9.97598	22.4653	9.03045		1	0	1	0	-0.11		15.7992	12.745	3.70388	6.65137	6.80356	7.5678	6.05131	8.122	7.20633
ENSDARG00000010052	ndrg3b	ndrg family member 3b [Source:ZFIN;Acc:ZDB-GENE-030131-5606]	23:14944534-15101965	25.708	103.734	41.8568		1	0	0	1	-0.11		27.8804	28.7679	2.74513	9.68164	8.13084	11.8001	7.69871	12.8632	15.1928
ENSDARG00000070866	tmem11	transmembrane protein 11 [Source:ZFIN;Acc:ZDB-GENE-050417-37]	3:15433024-15440739	26.7573	70.1535	28.3074		-	-	-	-	-		72.6987	84.5452	12.9374	24.0809	28.0486	34.3566	28.2018	21.3268	23.0536
ENSDARG00000078653	ralbp1	ralA binding protein 1 [Source:ZFIN;Acc:ZDB-GENE-040426-2098]	2:53435982-53470581	9.08785	28.1182	11.3592		1	0	0	1	> -0.01		5.10776	3.95424	2.31446	2.87209	2.69813	2.52238	2.62659	4.00063	3.97955
ENSDARG00000061394	baz1b	-	18:39901132-39983970	50.7535	123.067	50.1223		-	-	-	-	-		29.4552	19.4914	6.67877	5.92815	6.06927	2.48379	3.58053	2.90773	2.1077
ENSDARG00000005947	slc16a9b	-	12:8248792-8266826	42.3577	128.001	52.1644		-	-	-	-	-		0.269684	0.794721	25.0173	11.021	4.24332	15.1628	11.1539	12.2069	6.93633
ENSDARG00000054539	LRP10	low density lipoprotein receptor-related protein 10 [Source:HGNC Symbol;Acc:HGNC:14553]	7:25320945-25329472	11.265	33.9661	13.8511		1	0	0	1	-0.09		45.7817	42.3495	7.08326	9.49861	6.27809	6.14828	4.91547	8.45327	9.20244
ENSDARG00000067996	CSK (1 of 2)	c-src tyrosine kinase [Source:ZFIN;Acc:ZDB-GENE-061103-493]	25:21012806-21020024	7.89256	44.847	18.3886		1	0	0	1	-0.1		0.112633	0.338213	0	0.0650602	0.011983	0.044903	0.0124949	0.0441891	2.03001
ENSDARG00000094945	si:dkey-199k11.8	-	4:41189269-41190963	78.1517	191.47	78.6747		-	-	-	-	-		#N/A	#N/A	#N/A	#N/A	#N/A	#N/A	#N/A	#N/A	#N/A
ENSDARG00000070098	C1H10orf12	chromosome 10 open reading frame 12 [Source:HGNC Symbol;Acc:HGNC:23420]	1:22333571-22370015	14.5027	43.6924	17.9561		-	-	-	-	-		24.2214	22.3769	4.68523	3.50608	3.78229	3.28463	3.33352	4.93391	2.38696
ENSDARG00000070395	cs	-	23:34121569-34273511	41.4708	148.709	61.3398		-	-	-	-	-		0	0.00153823	0.00021902	0.000247231	0.00490499	0.00204223	0.0014207	0.00851195	36.5653
ENSDARG00000006553	rras	related RAS viral (r-ras) oncogene homolog [Source:ZFIN;Acc:ZDB-GENE-041010-217]	3:32547721-32553097	35.3692	195.79	80.8587		-	-	-	-	-		89.0227	79.4526	21.9541	32.4531	18.2251	20.8065	15.9079	14.5806	6.05332
ENSDARG00000038537	gga1	golgi-associated, gamma adaptin ear containing, ARF binding protein 1 [Source:ZFIN;Acc:ZDB-GENE-040822-13]	6:23789282-23830258	12.939	39.3556	16.2549		-	-	-	-	-		23.4781	21.2671	6.43912	13.0003	9.51952	10.5989	9.01108	9.052	6.68703
ENSDARG00000079233	E2F2	E2F transcription factor 2 [Source:HGNC Symbol;Acc:HGNC:3114]	17:27085136-27107743	25.4109	41.565	17.1885		1	1	0	0	-0.36		3.45884	3.76007	21.6285	9.85562	13.576	10.6728	8.88085	4.70837	0.536906
ENSDARG00000060306	tfcp2	transcription factor CP2 [Source:ZFIN;Acc:ZDB-GENE-030131-2523]	23:33870675-33893936	34.9641	84.4006	34.9603		-	-	-	-	-		61.2674	54.2897	17.7997	19.2472	10.8177	10.8772	9.64567	10.1122	12.4627
ENSDARG00000071378	C22H19orf70	chromosome 19 open reading frame 70 [Source:HGNC Symbol;Acc:HGNC:33702]	22:19865804-19871132	25.4125	44.1989	18.3194		-	-	-	-	-		6.11652	2.28036	6.98385	9.01169	19.222	15.8945	24.2082	22.6693	20.3358
ENSDARG00000089915	INPP5A (2 of 2)	-	13:53994417-54009879	9.93074	21.1516	8.77936		-	-	-	-	-		6.57081	5.03261	0.320051	0.923855	1.23664	0.525365	0.559042	1.52218	1.61774
ENSDARG00000078044	ppp2r2d	-	12:43009018-43170897	20.6374	64.6283	26.8662		2	1	1	0	-0.41		25.896	20.2836	4.36443	3.41957	5.36644	5.52508	5.58766	5.78984	3.95658
ENSDARG00000015164	mknk2b	MAP kinase interacting serine/threonine kinase 2b [Source:ZFIN;Acc:ZDB-GENE-030829-2]	8:20976901-21009564	57.6512	142.144	59.366		3	0	3	0	-0.44		17.4864	33.0253	10.2419	14.5105	13.6763	12.5172	10.6137	14.3982	122.856
ENSDARG00000078675	dock7	dedicator of cytokinesis 7 [Source:ZFIN;Acc:ZDB-GENE-050302-15]	6:32018243-32103897	11.0089	22.2525	9.29907		-	-	-	-	-		32.7652	38.2258	4.31661	7.77399	8.53353	6.99409	7.28246	11.3879	6.47833
ENSDARG00000030441	ppa1b	pyrophosphatase (inorganic) 1b [Source:ZFIN;Acc:ZDB-GENE-050417-375]	13:30375818-30385286	25.5132	125.011	52.3444		-	-	-	-	-		32.0527	29.5764	15.3611	42.0848	59.6214	68.7764	60.4762	53.047	30.4966
ENSDARG00000070805	csk	-	25:21238844-21313545	4.44321	22.3488	9.39189		1	0	0	1	-0.1		26.3041	24.979	2.56897	3.62736	3.13707	2.85662	2.52682	2.92098	7.03361
ENSDARG00000044521	eef1b2	eukaryotic translation elongation factor 1 beta 2 [Source:ZFIN;Acc:ZDB-GENE-030131-7310]	6:13110536-13116230	195.473	566.71	238.186		1	0	1	0	-0.27		66.8477	80.7471	70.2912	137.343	154.342	216.722	285.81	153.76	251.075
ENSDARG00000005350	dip2ba	DIP2 disco-interacting protein 2 homolog Ba (Drosophila) [Source:ZFIN;Acc:ZDB-GENE-040426-2305]	23:27599358-27683181	5.14241	20.562	8.69753		-	-	-	-	-		32.8819	36.4262	5.13031	8.15562	6.16177	5.06844	5.09548	6.65281	4.68175
ENSDARG00000069505	zgc:136892	zgc:136892 [Source:ZFIN;Acc:ZDB-GENE-060421-4745]	21:25174027-25199670	12.2998	45.6161	19.3214		-	-	-	-	-		0	0.126881	6.92054	3.48567	3.67219	2.76896	3.01724	1.79915	2.85707
ENSDARG00000062198	pcm1	pericentriolar material 1 [Source:ZFIN;Acc:ZDB-GENE-030131-428]	1:15363239-15396056	6.86177	21.599	9.18166		-	-	-	-	-		70.1422	41.9485	6.7882	11.953	10.0334	6.52476	6.51676	7.42111	5.07632
ENSDARG00000008808	eml2	echinoderm microtubule associated protein like 2 [Source:ZFIN;Acc:ZDB-GENE-050706-71]	15:28230013-28256808	12.6258	52.1541	22.2659		1	0	0	1	-0.12		49.8976	26.4214	3.47013	2.25845	4.81066	6.5569	6.31787	11.4936	11.6936
ENSDARG00000073975	CABZ01087282.1	-	Zv9_NA395:165-15589	15.1501	49.4643	21.1327		-	-	-	-	-		28.2496	19.4797	4.44402	6.64175	5.17865	3.51132	4.24439	5.93018	4.51223
ENSDARG00000056307	znf706	zinc finger protein 706 [Source:ZFIN;Acc:ZDB-GENE-040718-454]	19:12828283-12834922	37.3088	106.434	45.5369		1	0	1	0	-0.08		116.872	115.903	44.4666	74.7069	83.1072	70.9157	72.279	72.406	67.1636
ENSDARG00000005536	ubr7	ubiquitin protein ligase E3 component n-recognin 7 [Source:ZFIN;Acc:ZDB-GENE-030131-1535]	20:27122648-27137316	22.5314	38.6587	16.6002		1	0	1	0	-0.16		30.4137	29.5816	20.1517	28.2586	23.8242	25.1225	18.6681	15.838	11.7652
ENSDARG00000057452	ston2	stonin 2 [Source:ZFIN;Acc:ZDB-GENE-050913-137]	17:16596525-16647320	9.59904	28.7201	12.3374		-	-	-	-	-		5.29224	4.6268	5.1219	9.10336	5.8742	3.81411	4.66861	7.42387	8.45908
ENSDARG00000044253	paqr3b	progestin and adipoQ receptor family member IIIb [Source:ZFIN;Acc:ZDB-GENE-050913-128]	10:9312960-9325931	3.71219	13.607	5.84856		1	0	0	1	-0.1		4.44051	2.65387	1.95956	2.53165	3.31231	3.71691	2.41029	4.89334	1.83177
ENSDARG00000011000	gtf2a1	general transcription factor IIA, 1 [Source:ZFIN;Acc:ZDB-GENE-030131-2694]	20:16478204-16494067	140.629	374.922	161.405		-	-	-	-	-		249.95	219.273	28.8859	32.392	27.128	28.2364	21.1903	22.2082	12.7312
ENSDARG00000014068	pgam1b	phosphoglycerate mutase 1b [Source:ZFIN;Acc:ZDB-GENE-030131-5376]	1:55247076-55258273	10.8297	20.436	8.80126		-	-	-	-	-		9.98576	20.2833	1.57119	2.22782	5.20057	7.998	8.0792	20.0371	17.9904
ENSDARG00000018814	esrp2	epithelial splicing regulatory protein 2 [Source:ZFIN;Acc:ZDB-GENE-030131-9824]	7:36249508-36276516	29.1835	85.6493	36.9602		-	-	-	-	-		40.3302	36.3849	10.4782	14.5506	9.53819	8.24729	6.83905	7.96306	10.0625
ENSDARG00000040114	vgll4b	-	11:759736-798681	10.8535	19.3322	8.3609		-	-	-	-	-		4.81415	5.54956	9.34189	19.5397	17.4582	8.88603	11.1374	13.0677	11.6308
ENSDARG00000055938	tspan14	tetraspanin 14 [Source:ZFIN;Acc:ZDB-GENE-060825-329]	13:21776874-21790616	32.8175	81.3178	35.2867		1	0	0	1	-0.03		15.3587	12.6754	22.5326	35.4318	45.036	37.5068	32.4801	28.6557	26.6916
ENSDARG00000032013	pafah1b1a	platelet-activating factor acetylhydrolase 1b, regulatory subunit 1a [Source:ZFIN;Acc:ZDB-GENE-040116-2]	15:24604277-24650756	16.7462	52.7365	22.8845		2	0	2	0	-0.16		43.5897	59.8829	10.1655	10.6037	11.8577	15.5292	14.8483	18.7479	15.7553
ENSDARG00000069790	dynll2a	dynein, light chain, LC8-type 2a [Source:ZFIN;Acc:ZDB-GENE-030828-11]	15:15085105-15089746	229.171	511.687	222.284		-	-	-	-	-		94.4941	70.2529	70.5966	34.756	25.5545	49.752	36.6068	40.5465	28.3371
ENSDARG00000094380	zzef1	zinc finger, ZZ-type with EF hand domain 1 [Source:ZFIN;Acc:ZDB-GENE-041222-2]	5:32702997-32712727	8.46707	21.6204	9.39854		-	-	-	-	-		6.93452	8.8106	1.20255	1.77841	1.16341	0.631357	0.654265	1.41844	1.14389
ENSDARG00000023999	heatr5a	HEAT repeat containing 5a [Source:ZFIN;Acc:ZDB-GENE-030616-152]	17:28683493-28729024	7.78106	17.5002	7.60918		-	-	-	-	-		26.8698	37.6442	4.34615	5.03616	5.55583	3.65077	3.12206	4.58328	3.18876
ENSDARG00000006331	mif4gdb	-	24:16754132-16763791	11.1535	23.9226	10.4105		1	0	0	1	-0.05		18.3041	28.7781	6.04042	6.64489	4.66917	4.66467	5.35044	4.80781	4.76655
ENSDARG00000043493	cltca	clathrin, heavy chain a (Hc) [Source:ZFIN;Acc:ZDB-GENE-030131-2299]	10:28992811-29050694	30.3956	67.1666	29.231		1	0	1	0	-0.21		23.2711	40.3548	13.5851	21.5614	24.4021	19.8709	17.5938	23.1426	16.1017
ENSDARG00000005590	mtf2	metal response element binding transcription factor 2 [Source:ZFIN;Acc:ZDB-GENE-060512-94]	2:10395902-10423736	27.1055	87.2303	38.0053		-	-	-	-	-		20.7262	34.7018	6.01623	5.13291	4.28145	4.55459	3.84843	2.76985	1.42198
ENSDARG00000067795	crfb6	cytokine receptor family member b6 [Source:ZFIN;Acc:ZDB-GENE-030131-5999]	5:47501038-47506453	28.381	48.8977	21.3576		1	1	0	0	-0.23		6.99563	2.92078	5.73661	4.1938	7.37933	7.0954	8.10568	10.4775	10.4535
ENSDARG00000060246	slc16a6b	solute carrier family 16, member 6b [Source:ZFIN;Acc:ZDB-GENE-110208-3]	3:36312649-36327790	3.52685	13.3395	5.82785		2	2	0	0	-0.63		0.127509	0.0606738	2.3093	1.01494	0.934672	2.08824	1.72112	4.43449	3.98649
ENSDARG00000090552	si:dkey-7j14.6	si:dkey-7j14.6 [Source:ZFIN;Acc:ZDB-GENE-030131-8466]	16:45866129-45879502	4.74749	20.0347	8.77297		-	-	-	-	-		41.7235	28.574	15.0211	35.3234	28.6622	37.9639	36.6669	27.0924	40.0706
ENSDARG00000074379	knstrn	kinetochore-localized astrin/SPAG5 binding protein [Source:ZFIN;Acc:ZDB-GENE-081022-187]	1:10291238-10301481	17.3941	39.9398	17.5256		1	0	1	0	-0.24		14.1989	5.00856	8.23618	12.9757	23.0059	22.8235	23.053	10.2125	2.31488
ENSDARG00000051857	tes	testis derived transcript (3 LIM domains) [Source:ZFIN;Acc:ZDB-GENE-040718-59]	25:18962321-18983700	2.58108	16.7543	7.35353		-	-	-	-	-		31.2669	25.047	4.07903	15.9766	17.3695	21.2928	18.3424	9.28921	4.11141
ENSDARG00000040884	mxi1	max interactor 1, dimerization protein [Source:ZFIN;Acc:ZDB-GENE-990415-151]	22:33020248-33050753	15.3117	45.2018	19.8817		-	-	-	-	-		18.2515	34.0466	8.67084	19.8433	30.1501	28.5827	27.4385	20.7687	13.0807
ENSDARG00000036990	dctd	dCMP deaminase [Source:ZFIN;Acc:ZDB-GENE-050417-116]	1:40175764-40221985	25.7835	72.4216	31.8672		-	-	-	-	-		28.0179	29.8881	11.3942	16.8215	11.2437	12.2832	10.4956	4.58158	3.60268
ENSDARG00000035751	ipo7	importin 7 [Source:ZFIN;Acc:ZDB-GENE-030131-458]	7:66982730-67034993	61.7876	140.103	61.7103		1	0	1	0	-0.13		35.2958	55.2413	41.331	35.0241	29.293	27.6979	22.9447	23.4602	59.1794
ENSDARG00000003032	eif4a1b	eukaryotic translation initiation factor 4A1B [Source:ZFIN;Acc:ZDB-GENE-040120-6]	5:25871557-25900074	45.1902	74.345	32.7849		1	0	1	0	-0.22		28.5936	39.1398	15.3557	69.2352	106.306	95.0435	134.629	151.705	266.337
ENSDARG00000007127	acat2	acetyl-CoA acetyltransferase 2 [Source:ZFIN;Acc:ZDB-GENE-990714-22]	20:30948502-30957054	9.9777	19.3662	8.54626		1	0	0	1	-0.09		14.618	20.1958	4.10718	9.28056	12.3117	13.3083	10.0308	10.6377	5.57982
ENSDARG00000008541	chia.4	chitinase, acidic.4 [Source:ZFIN;Acc:ZDB-GENE-030131-9279]	23:18096996-18118841	8.73156	33.8889	14.9747		1	0	1	0	-0.19		39.9634	26.912	0.499504	0.381515	0.0975018	0.18709	0.0629513	0.285892	0.984617
ENSDARG00000025404	ube2g2	ubiquitin-conjugating enzyme E2G 2 (UBC7 homolog, yeast) [Source:ZFIN;Acc:ZDB-GENE-050417-288]	6:9186807-9197775	9.86755	42.7839	18.9095		1	0	1	0	-0.16		30.4022	44.3419	6.76845	21.7636	13.861	19.7254	16.7427	15.8576	16.4172
ENSDARG00000090442	trrap	-	12:18958215-19131081	32.0921	54.5328	24.2454		-	-	-	-	-		34.2125	24.6634	6.36346	5.83245	6.13929	4.326	3.19698	4.61679	1.35319
ENSDARG00000076592	man1b1	mannosidase, alpha, class 1B, member 1b [Source:ZFIN;Acc:ZDB-GENE-070705-482]	5:30820214-30833553	4.27924	23.5479	10.474		1	0	1	0	-0.15		18.1549	17.6187	4.15417	3.03774	1.97507	0.991691	1.47389	2.00501	1.54466
ENSDARG00000055566	mastl	microtubule associated serine/threonine kinase-like [Source:ZFIN;Acc:ZDB-GENE-040801-128]	24:5976512-5991620	9.60979	25.262	11.2559		-	-	-	-	-		70.6216	67.2653	6.84632	9.54947	7.7763	7.63744	6.10359	3.24168	0.98459
ENSDARG00000015887	b2ml	beta-2-microglobulin, like [Source:ZFIN;Acc:ZDB-GENE-040426-2136]	8:53210636-53219002	11.9092	52.1807	23.3203		1	0	1	0	-0.23		1.8649	1.24918	2.88984	4.34029	3.63863	4.1928	3.83712	9.63278	45.645
ENSDARG00000056089	nrbp1	nuclear receptor binding protein 1 [Source:ZFIN;Acc:ZDB-GENE-041001-146]	20:26032140-26054531	15.2521	38.692	17.3229		-	-	-	-	-		47.3476	38.8794	15.0805	11.882	13.4961	11.6671	10.5714	12.2676	7.13649
ENSDARG00000026655	tspo	translocator protein [Source:ZFIN;Acc:ZDB-GENE-041010-125]	6:40509082-40514117	8.21198	40.1731	17.9953		-	-	-	-	-		9.67795	6.97481	8.95205	12.7416	34.401	43.4457	32.2073	26.9485	36.7842
ENSDARG00000039309	hook2	hook microtubule-tethering protein 2 [Source:ZFIN;Acc:ZDB-GENE-040426-1636]	3:8299857-8338873	22.8269	54.0392	24.2643		-	-	-	-	-		71.1502	43.469	1.70127	5.06207	2.47618	2.58762	1.77667	2.66299	7.60999
ENSDARG00000076229	mkl1b	megakaryoblastic leukemia (translocation) 1b [Source:ZFIN;Acc:ZDB-GENE-030131-681]	12:19744029-19813424	4.08215	25.0799	11.2768		-	-	-	-	-		14.8644	29.256	2.97395	13.531	9.53288	8.63392	7.37261	9.29207	15.3616
ENSDARG00000063233	BAZ1A (2 of 2)	bromodomain adjacent to zinc finger domain, 1A [Source:HGNC Symbol;Acc:HGNC:960]	17:9896574-9910242	12.4848	30.9706	13.9636		-	-	-	-	-		50.6692	54.0465	11.2043	14.9418	11.0223	10.3659	8.2663	5.52091	3.03675
ENSDARG00000070151	nfyc	nuclear transcription factor Y, gamma [Source:ZFIN;Acc:ZDB-GENE-030131-2165]	19:43607626-43628653	351.767	685.414	309.518		-	-	-	-	-		67.0906	54.1118	58.5759	56.4625	49.3048	63.7072	33.4352	32.5175	17.0595
ENSDARG00000010149	atp5a1	ATP synthase, H+ transporting, mitochondrial F1 complex, alpha subunit 1, cardiac muscle [Source:ZFIN;Acc:ZDB-GENE-060201-1]	21:5320079-5331830	204.754	396.372	179.125		-	-	-	-	-		134.268	263.042	151.364	256.514	317.746	400.409	301.991	360.4	403.371
ENSDARG00000020730	smpd4	sphingomyelin phosphodiesterase 4 [Source:ZFIN;Acc:ZDB-GENE-040426-2672]	21:17722271-17761760	28.5674	65.3844	29.5736		-	-	-	-	-		55.5785	37.3592	8.59448	7.27901	6.99925	5.50353	4.75104	4.42964	2.18456
ENSDARG00000020621	ap1b1	adaptor-related protein complex 1, beta 1 subunit [Source:ZFIN;Acc:ZDB-GENE-061025-1]	5:26425430-26481710	6.4456	23.8726	10.8144		1	0	1	0	> -0.02		25.8028	32.7783	6.79031	13.2316	13.4156	13.7355	9.68192	14.1704	8.42807
ENSDARG00000032221	phactr4b	phosphatase and actin regulator 4b [Source:ZFIN;Acc:ZDB-GENE-040426-1131]	16:36615378-36702455	7.36379	17.0736	7.74969		1	1	0	0	-0.33		25.1007	26.167	4.07527	6.28427	7.73102	8.99369	6.55325	5.34578	4.91627
ENSDARG00000069968	pcsk7	proprotein convertase subtilisin/kexin type 7 [Source:ZFIN;Acc:ZDB-GENE-030131-7293]	15:454576-541027	10.9535	23.4382	10.6708		-	-	-	-	-		25.3328	25.9317	5.79355	7.60966	5.64555	7.55613	5.50243	7.18877	6.47289
ENSDARG00000057939	ythdf3	YTH N(6)-methyladenosine RNA binding protein 3 [Source:ZFIN;Acc:ZDB-GENE-030131-6123]	24:24893698-24908298	7.574	17.1555	7.81733		1	0	1	0	-0.21		25.9773	48.842	4.35668	6.6631	3.74593	4.17545	4.05178	4.92567	3.90761
ENSDARG00000023880	abhd14b	-	6:53302058-53308542	6.78614	23.1465	10.5541		1	0	1	0	-0.18		0.866724	0.667893	2.41475	3.93883	3.21793	4.00409	3.44053	4.43972	4.9551
ENSDARG00000019699	baz1a	-	17:10541361-10554999	9.86202	23.9136	10.9258		-	-	-	-	-		28.9349	27.3831	5.64004	6.95169	5.96779	3.64961	3.41938	2.7738	1.66006
ENSDARG00000074447	dapk3	death-associated protein kinase 3 [Source:ZFIN;Acc:ZDB-GENE-030131-3026]	2:37190408-37199251	16.3018	44.6707	20.4281		-	-	-	-	-		65.9658	49.6766	4.58414	5.3773	4.93153	4.85035	5.59232	9.23173	10.6968
ENSDARG00000087128	ppid	-	14:50979140-50989626	44.0297	99.1404	45.4665		-	-	-	-	-		14.6798	14.3709	21.2608	60.3012	38.7283	48.8962	44.3673	25.4939	15.3216
ENSDARG00000009953	med14	mediator complex subunit 14 [Source:ZFIN;Acc:ZDB-GENE-030131-8867]	9:35369145-35395313	43.8225	104.953	48.1815		-	-	-	-	-		64.9033	77.0582	27.1631	20.8746	17.4933	16.6526	9.73037	9.18172	3.6729
ENSDARG00000077004	aldh1l1	aldehyde dehydrogenase 1 family, member L1 [Source:ZFIN;Acc:ZDB-GENE-100519-4]	6:23753142-23786656	6.52026	26.4159	12.1492		-	-	-	-	-		6.60114	4.37831	1.73744	2.34576	6.38056	7.54087	7.12903	11.4526	31.15
ENSDARG00000077830	loh12cr1	loss of heterozygosity, 12, chromosomal region 1 homolog (human) [Source:ZFIN;Acc:ZDB-GENE-041010-83]	25:18407957-18412436	10.2045	22.328	10.2764		-	-	-	-	-		11.3712	13.2	7.49452	5.42788	6.92685	9.8299	9.54066	7.22236	4.16706
ENSDARG00000076400	si:dkey-238o14.7	-	4:37624444-37628294	23.0192	52.6648	24.2844		-	-	-	-	-		#N/A	#N/A	#N/A	#N/A	#N/A	#N/A	#N/A	#N/A	#N/A
ENSDARG00000070386	krtcap2	keratinocyte associated protein 2 [Source:ZFIN;Acc:ZDB-GENE-060825-91]	16:25622656-25627912	14.9699	66.2888	30.5772		1	0	1	0	N/A		51.0786	50.4699	17.0736	52.5883	50.3842	69.926	62.8435	62.0137	24.4262
ENSDARG00000018149	slc38a4	solute carrier family 38, member 4 [Source:ZFIN;Acc:ZDB-GENE-041010-14]	4:1375770-1425627	16.2661	52.8235	24.3898		1	0	1	0	-0.19		#N/A	#N/A	#N/A	#N/A	#N/A	#N/A	#N/A	#N/A	#N/A
ENSDARG00000077967	ATP5J (2 of 4)	ATP synthase, H+ transporting, mitochondrial Fo complex, subunit F6 [Source:HGNC Symbol;Acc:HGNC:847]	9:20377208-20398561	16.5775	45.3447	21.0878		-	-	-	-	-		0.116768	0.961022	0.205936	0.14614	0.403746	0.378232	0.452855	0.493957	18.2605
ENSDARG00000020573	ddx3	DEAD (Asp-Glu-Ala-Asp) box helicase 3 [Source:ZFIN;Acc:ZDB-GENE-030131-1565]	9:34367808-34388046	61.7253	106.11	49.4896		-	-	-	-	-		63.5371	80.5504	15.7072	10.8323	23.5641	19.1207	17.7998	25.8163	16.5707
ENSDARG00000039093	got1	glutamic-oxaloacetic transaminase 1, soluble [Source:ZFIN;Acc:ZDB-GENE-040426-2003]	13:40785213-40793016	30.0219	84.8174	39.6082		-	-	-	-	-		33.4673	34.4947	4.65907	9.09216	12.9155	11.8605	10.8452	28.514	61.2651
ENSDARG00000028017	tp53inp1	tumor protein p53 inducible nuclear protein 1 [Source:ZFIN;Acc:ZDB-GENE-031018-3]	16:43226604-43235725	16.3708	39.561	18.4845		2	1	1	0	-0.3		0.843148	3.22818	6.73125	14.7157	16.1598	19.8361	15.4012	18.9887	45.885
ENSDARG00000074401	gnpat	glyceronephosphate O-acyltransferase [Source:ZFIN;Acc:ZDB-GENE-040618-4]	20:3902795-3931373	6.48188	19.3052	9.02301		-	-	-	-	-		24.928	18.8878	1.76715	3.10372	1.80258	1.37335	1.29114	2.24473	1.60359
ENSDARG00000096457	si:dkey-118j18.2	si:dkey-118j18.2 [Source:ZFIN;Acc:ZDB-GENE-030131-8692]	24:16053646-16068573	24.7708	44.4425	20.7726		-	-	-	-	-		#N/A	#N/A	#N/A	#N/A	#N/A	#N/A	#N/A	#N/A	#N/A
ENSDARG00000001969	txlng	taxilin gamma [Source:ZFIN;Acc:ZDB-GENE-060616-122]	11:12842890-12860055	21.1627	36.2943	16.9861		1	0	1	0	-0.12		27.3044	22.8145	7.61108	5.77738	4.45415	5.09906	4.21033	3.91849	3.11523
ENSDARG00000057272	slc30a9	solute carrier family 30 (zinc transporter), member 9 [Source:ZFIN;Acc:ZDB-GENE-040724-254]	14:47025886-47046188	6.20301	23.9029	11.2163		-	-	-	-	-		16.5523	24.7902	2.79897	4.32306	6.58656	7.45596	7.71611	9.4276	5.64973
ENSDARG00000086277	aldh1l1	Uncharacterized protein [Source:UniProtKB/TrEMBL;Acc:X1WCT6]	6:21486785-21494587	42.6629	113.496	53.33		-	-	-	-	-		0.0221572	0.0288313	0	0.0138653	0.0766125	0.0143542	0.0239656	0.0531803	14.3651
ENSDARG00000008255	cnot6	CCR4-NOT transcription complex, subunit 6a [Source:ZFIN;Acc:ZDB-GENE-030131-2768]	21:31524872-31548884	175.569	325.756	153.782		1	1	0	0	> -0.03		71.8075	154.153	41.7384	25.6366	16.9454	15.2736	14.0318	15.8979	11.0507
ENSDARG00000073893	dnase2	deoxyribonuclease II, lysosomal [Source:ZFIN;Acc:ZDB-GENE-010724-16]	16:48401685-48421041	8.96097	28.7603	13.5817		-	-	-	-	-		11.3358	9.37585	0.235119	1.55177	1.31327	1.24168	1.07311	1.41932	1.77237
ENSDARG00000079688	TNRC6A	trinucleotide repeat containing 6a [Source:ZFIN;Acc:ZDB-GENE-030131-2519]	3:35597098-35618661	118.064	241.404	114.04		1	0	1	0	-0.05		40.7901	47.9411	28.7175	12.3305	18.3084	14.2078	14.2338	16.793	11.348
ENSDARG00000030756	dnmt1	DNA (cytosine-5-)-methyltransferase 1 [Source:ZFIN;Acc:ZDB-GENE-990714-15]	3:55442889-55458859	47.9704	79.5039	37.6116		-	-	-	-	-		277.554	119.691	12.8894	18.9117	22.0649	21.8181	15.415	8.78394	3.53608
ENSDARG00000002303	xpot	-	4:356399-383176	28.3944	63.0655	29.8511		2	0	1	1	-0.26		#N/A	#N/A	#N/A	#N/A	#N/A	#N/A	#N/A	#N/A	#N/A
ENSDARG00000009169	mob1ba	MOB kinase activator 1Ba [Source:ZFIN;Acc:ZDB-GENE-040426-919]	5:44570433-44581289	50.5877	85.8518	40.6379		-	-	-	-	-		26.2137	25.7249	23.1373	21.7095	24.1188	27.791	20.8467	19.0462	13.1342
ENSDARG00000020201	cdc73	cell division cycle 73, Paf1/RNA polymerase II complex component, homolog (S. cerevisiae) [Source:ZFIN;Acc:ZDB-GENE-040426-1309]	2:11737858-11794480	41.8542	75.5018	35.7535		-	-	-	-	-		36.3644	37.3762	26.5511	23.055	12.8201	15.2756	11.1577	10.2194	9.70001
ENSDARG00000040644	acpl2	2-phosphoxylose phosphatase 1 [Source:ZFIN;Acc:ZDB-GENE-040718-127]	15:40341599-40372712	3.27992	18.6654	8.87362		-	-	-	-	-		1.07153	1.48231	1.16615	4.10615	3.87903	4.1931	3.91179	6.0204	4.25928
ENSDARG00000073841	herc2	HECT and RLD domain containing E3 ubiquitin protein ligase 2 [Source:ZFIN;Acc:ZDB-GENE-070718-6]	6:37701128-37798075	9.3499	18.1738	8.68346		-	-	-	-	-		6.74409	9.10829	0.615122	2.58025	2.44503	1.93895	1.71775	3.94535	4.20432
ENSDARG00000005172	dynll2b	dynein, light chain, LC8-type 2b [Source:ZFIN;Acc:ZDB-GENE-050320-132]	21:38392295-38401717	127.681	204.583	98.0406		-	-	-	-	-		57.9325	35.063	48.9148	28.0963	22.9255	35.7795	31.1645	32.8741	23.7633
ENSDARG00000035630	ypel1	yippee-like 1 (Drosophila) [Source:ZFIN;Acc:ZDB-GENE-040808-41]	5:14239451-14288962	15.0941	32.2763	15.4686		1	0	1	0	-0.03		18.6848	19.6802	1.86087	3.39095	2.7716	3.3101	3.59656	6.24704	11.8539
ENSDARG00000033855	rqcd1	RCD1 required for cell differentiation1 homolog (S. pombe) [Source:ZFIN;Acc:ZDB-GENE-030131-1558]	22:12890843-12902643	61.8351	116.701	55.9489		1	0	0	1	-0.14		25.6882	22.8944	26.6812	24.1999	22.4072	32.5244	27.4982	19.1665	10.2158
ENSDARG00000023724	cdc42se1	CDC42 small effector 1 [Source:ZFIN;Acc:ZDB-GENE-030131-9260]	16:40975044-40999144	64.4301	193.781	92.9691		-	-	-	-	-		48.9227	42.1096	12.0916	11.3144	9.16934	8.4192	7.12668	8.58281	9.27726
ENSDARG00000012222	nup35	nucleoporin 35 [Source:ZFIN;Acc:ZDB-GENE-030131-9407]	9:12535700-12546212	63.6117	125.508	60.4622		1	0	1	0	-0.2		101.036	85.6103	32.6203	17.9235	15.4364	16.3926	11.4807	9.09208	2.50186
ENSDARG00000070083	ATP5B	ATP synthase, H+ transporting, mitochondrial F1 complex, beta polypeptide [Source:ZFIN;Acc:ZDB-GENE-030131-124]	11:13393383-13398512	124.183	256.066	123.56		1	0	1	0	-0.14		86.417	297.171	95.1879	205.31	271.307	388.438	304.085	384.852	415.762
ENSDARG00000058452	abhd17c	abhydrolase domain containing 17C [Source:ZFIN;Acc:ZDB-GENE-040426-714]	7:11729424-11823924	41.3317	102.189	49.3663		-	-	-	-	-		63.4186	59.3853	15.414	17.5174	13.0874	15.8901	11.2962	11.8551	4.50213
ENSDARG00000017738	aclya	-	3:17680729-17738256	18.7735	45.7816	22.1219		-	-	-	-	-		27.618	21.8254	8.93451	11.1275	12.793	16.5636	14.5058	12.4581	10.7646
ENSDARG00000031651	slc29a1a	-	13:47172770-47223280	49.4572	113.96	55.0881		-	-	-	-	-		30.5317	30.6401	15.4123	13.6536	15.9267	10.2748	8.13808	8.90014	8.13109
ENSDARG00000089822	BX649341.2	-	4:41188659-41189069	33.3906	94.8305	45.8731		-	-	-	-	-		#N/A	#N/A	#N/A	#N/A	#N/A	#N/A	#N/A	#N/A	#N/A
ENSDARG00000011408	lsm14ab	-	13:52339435-52362099	67.4854	138.996	67.2434		-	-	-	-	-		56.9022	57.1487	47.6407	49.9175	36.6033	35.2905	28.5867	27.2547	19.9773
ENSDARG00000075682	orc6	origin recognition complex, subunit 6 [Source:ZFIN;Acc:ZDB-GENE-030131-2976]	7:44443548-44550988	46.0845	108.276	52.4621		-	-	-	-	-		113.174	89.5475	29.7326	17.7374	15.1304	14.1308	9.18607	4.53815	1.59559
ENSDARG00000013776	thop1	thimet oligopeptidase 1 [Source:ZFIN;Acc:ZDB-GENE-040718-47]	11:7323093-7352166	47.7028	125.455	60.8236		-	-	-	-	-		53.2962	106.28	27.3392	35.8356	25.2636	30.3497	17.811	19.8342	7.21049
ENSDARG00000077811	sox11a	SRY (sex determining region Y)-box 11a [Source:ZFIN;Acc:ZDB-GENE-980526-395]	17:36055471-36058769	142.175	221.943	107.644		1	0	0	1	-0.14		1.79871	5.65048	18.5175	34.5658	60.9572	68.5937	63.8452	54.1103	24.902
ENSDARG00000076892	nme2b.2	-	19:49813240-49861384	432.485	863.851	419.584		-	-	-	-	-		51.1077	40.6228	21.5915	49.4083	97.3929	136.867	163.904	171.699	399.091
ENSDARG00000035084	rab18b	-	Zv9_scaffold3504:8948-22048	25.8873	46.2142	22.5138		1	1	0	0	-0.1		58.0568	64.3533	14.6079	17.3816	13.8856	13.6994	13.5897	15.2895	34.1128
ENSDARG00000020076	brdt	-	6:20576974-20605212	9.91785	19.2808	9.40613		1	0	1	0	-0.2		31.1464	38.0083	2.23182	5.64882	4.56519	2.88905	4.35446	4.50058	6.53648
ENSDARG00000022970	tm9sf1	transmembrane 9 superfamily member 1 [Source:ZFIN;Acc:ZDB-GENE-040801-64]	24:11662486-11680658	14.3336	27.9709	13.6922		1	1	0	0	-0.31		13.3506	17.2368	5.98255	6.36683	4.38485	4.5138	4.01908	5.33207	3.16084
ENSDARG00000086206	CABZ01066957.1	-	Zv9_NA276:3253-13050	19.0685	47.1322	23.0849		-	-	-	-	-		11.7313	9.16919	0.959376	1.11676	0.798555	1.87023	1.61796	4.36208	6.07792
ENSDARG00000060537	atad2b	ATPase family, AAA domain containing 2B [Source:ZFIN;Acc:ZDB-GENE-110411-210]	20:44788085-44994715	22.6259	39.1008	19.2404		-	-	-	-	-		19.3184	22.8239	3.23415	5.84916	6.92812	4.90798	4.64757	5.89179	2.48375
ENSDARG00000013659	brox	BRO1 domain and CAAX motif containing [Source:ZFIN;Acc:ZDB-GENE-041114-137]	20:52039489-52066717	12.4609	22.3663	11.0413		-	-	-	-	-		6.42344	4.48895	1.90705	2.00207	2.18321	1.97212	2.30092	3.84793	5.51628
ENSDARG00000076791	cdk13	cyclin-dependent kinase 13 [Source:ZFIN;Acc:ZDB-GENE-030131-4975]	24:997461-1023107	27.1219	42.3131	21.1024		1	0	1	0	> -0.02		30.698	32.7147	13.0425	8.40464	6.64948	8.61844	6.94971	6.47051	2.55314
ENSDARG00000013708	usp9	ubiquitin specific peptidase 9 [Source:ZFIN;Acc:ZDB-GENE-061019-1]	9:34294637-34354348	33.8692	64.7734	32.3665		-	-	-	-	-		28.4448	27.6851	11.1155	12.7562	12.4937	8.81318	9.43936	11.6264	9.49773
ENSDARG00000062089	uggt2	UDP-glucose glycoprotein glucosyltransferase 2 [Source:ZFIN;Acc:ZDB-GENE-050517-21]	9:30463739-30515722	14.79	39.8251	19.9181		-	-	-	-	-		28.9911	33.3856	5.93021	10.7044	6.18635	5.97494	4.86597	4.60434	1.17584
ENSDARG00000038835	ppid	peptidylprolyl isomerase D [Source:ZFIN;Acc:ZDB-GENE-040625-34]	14:51150478-51153666	15.1252	29.1887	14.6043		1	0	0	1	-0.12		0	0	0	0	0	0	0	0	8.82412
ENSDARG00000061114	BX927294.1	poly (ADP-ribose) glycohydrolase [Source:HGNC Symbol;Acc:HGNC:8605]	13:29517062-29571551	7.77301	31.7005	15.8653		-	-	-	-	-		24.5487	37.6041	9.52361	12.5804	8.7037	9.05648	8.44045	8.51733	4.64017
ENSDARG00000005318	stam2	signal transducing adaptor molecule (SH3 domain and ITAM motif) 2 [Source:ZFIN;Acc:ZDB-GENE-041114-64]	9:39095645-39117456	25.5866	42.1805	21.1126		1	0	1	0	-0.11		18.7177	22.746	15.6617	14.9029	11.3494	12.2526	8.76033	10.1541	9.12813
ENSDARG00000059630	mlec	malectin [Source:ZFIN;Acc:ZDB-GENE-081105-187]	8:41819137-41837005	36.8146	97.6233	48.937		-	-	-	-	-		38.91	34.8388	8.35174	11.556	7.46171	6.21041	5.49315	7.07184	1.96369
ENSDARG00000076290	calrl2	calreticulin [Source:ZFIN;Acc:ZDB-GENE-030131-4042]	8:17101738-17111891	17.4951	54.3283	27.2574		1	0	0	1	-0.06		15.0057	11.5558	4.09361	22.5888	20.0398	20.4982	22.5885	35.9906	19.9097
ENSDARG00000044776	clica	chloride intracellular channel 3 [Source:ZFIN;Acc:ZDB-GENE-010507-2]	21:11865752-11874292	57.495	131.298	65.9264		-	-	-	-	-		1.01654	1.30494	10.846	8.05561	10.2262	9.17247	8.64667	4.97815	4.01933
ENSDARG00000079790	-	phosphatidic acid phosphatase type 2A [Source:HGNC Symbol;Acc:HGNC:9228]	8:718051-732933	28.5751	66.2237	33.2577		1	0	1	0	-0.11		0.917151	0.0816543	10.4542	3.82909	2.47547	2.69581	1.74621	3.38654	2.39107
ENSDARG00000040650	gps1	G protein pathway suppressor 1 [Source:ZFIN;Acc:ZDB-GENE-041111-240]	3:36233177-36246017	30.9654	66.943	33.6521		1	0	0	1	-0.11		26.8983	53.0951	16.4208	21.6296	16.914	21.322	16.8112	14.3217	12.8493
ENSDARG00000007867	dazap2	DAZ associated protein 2 [Source:ZFIN;Acc:ZDB-GENE-030131-3036]	23:33932272-33943223	77.5136	166.953	83.9462		1	0	0	1	-0.06		39.2884	45.5122	33.8808	26.0981	27.2844	40.1748	25.9312	46.1608	40.5059
ENSDARG00000074481	ulk1b	unc-51 like autophagy activating kinase 1 [Source:ZFIN;Acc:ZDB-GENE-071203-2]	21:13041685-13080317	17.3751	58.6153	29.4819		-	-	-	-	-		12.7523	9.72965	4.21559	2.32253	2.04014	0.986435	1.91295	4.12366	3.1321
ENSDARG00000086067	BACE2 (2 of 2)	-	15:6698689-6725702	16.0093	34.1188	17.1627		-	-	-	-	-		36.7509	27.2935	0.754318	2.04021	5.59376	7.16528	7.89113	6.43847	4.56726
ENSDARG00000058903	GPR161 (2 of 2)	G protein-coupled receptor 161 [Source:HGNC Symbol;Acc:HGNC:23694]	6:7040884-7052601	9.20999	20.7382	10.4384		1	0	1	0	-0.06		0.340364	0.224194	3.86944	4.71883	4.64022	4.27167	4.3138	3.30066	3.2563
ENSDARG00000086063	CABZ01067743.1	-	Zv9_NA910:2271-7992	19.7966	41.9989	21.1426		1	0	0	1	-0.12		10.24	9.88155	9.38793	24.8001	17.6004	21.8754	17.5658	12.1513	9.20139
ENSDARG00000089904	CABZ01066772.1	adhesion G protein-coupled receptor E5 [Source:HGNC Symbol;Acc:HGNC:1711]	1:59439204-59469619	5.22827	26.3908	13.3061		1	0	1	0	-0.17		0.0347878	0.016013	1.09606	3.16467	2.30671	2.20393	2.26422	2.09942	1.27192
ENSDARG00000045561	dram1	DNA-damage regulated autophagy modulator 1 [Source:ZFIN;Acc:ZDB-GENE-041010-147]	4:16730596-16738065	28.7751	52.3643	26.4375		1	0	1	0	-0.17		#N/A	#N/A	#N/A	#N/A	#N/A	#N/A	#N/A	#N/A	#N/A
ENSDARG00000093259	si:dkey-199k11.6	-	4:41185436-41188493	18.6874	48.5943	24.5415		-	-	-	-	-		#N/A	#N/A	#N/A	#N/A	#N/A	#N/A	#N/A	#N/A	#N/A
ENSDARG00000059212	ciao1	cytosolic iron-sulfur assembly component 1 [Source:ZFIN;Acc:ZDB-GENE-040426-839]	8:4988284-4997575	11.2346	25.4557	12.9033		-	-	-	-	-		14.3878	20.3202	4.83762	10.752	8.83113	9.83774	7.24705	6.54662	3.53522
ENSDARG00000062181	C25H7orf60	chromosome 7 open reading frame 60 [Source:HGNC Symbol;Acc:HGNC:26475]	25:22441537-22453011	12.6196	22.2061	11.2571		1	0	1	0	> -0.02		49.037	56.4356	6.42589	5.82458	3.73322	4.20446	3.15561	3.33536	2.87654
ENSDARG00000087869	si:ch211-11k18.4	si:ch211-11k18.4 [Source:ZFIN;Acc:ZDB-GENE-070912-22]	3:26851286-26859999	23.8289	60.0439	30.4611		-	-	-	-	-		104.042	99.2451	7.48608	15.5916	20.7803	25.0633	17.7104	15.3781	2.91891
ENSDARG00000079605	prmt5	protein arginine methyltransferase 5 [Source:ZFIN;Acc:ZDB-GENE-030616-585]	2:38045044-38065775	38.058	81.1493	41.213		1	0	0	1	-0.1		49.3566	66.4792	25.0419	37.3062	22.0598	29.6204	19.0429	14.9546	4.50075
ENSDARG00000029639	tomm70a	translocase of outer mitochondrial membrane 70 homolog A (S. cerevisiae) [Source:ZFIN;Acc:ZDB-GENE-030131-8173]	6:28659836-28675456	54.5539	132.528	67.3214		-	-	-	-	-		47.0035	56.3861	28.023	29.2647	19.0152	18.0576	17.7294	21.8466	15.9366
ENSDARG00000005039	gstp1	-	4:29632401-29639074	26.3855	136.187	69.2688		-	-	-	-	-		#N/A	#N/A	#N/A	#N/A	#N/A	#N/A	#N/A	#N/A	#N/A
ENSDARG00000052833	zfand3	zinc finger, AN1-type domain 3 [Source:ZFIN;Acc:ZDB-GENE-050706-134]	13:45321792-45378697	25.8894	53.1953	27.0961		1	0	0	1	-0.05		15.9487	20.5527	17.8314	33.7864	38.9205	50.6353	37.0055	42.8776	28.2237
ENSDARG00000076732	si:ch211-103a14.1	-	22:2420492-2421914	10.1544	25.2301	12.8629		-	-	-	-	-		0.0177113	0.723072	0.298164	0.457872	0.218167	0.181432	0.185347	0.0909967	0.288403
ENSDARG00000076451	prdm2b	PR domain containing 2, with ZNF domain b [Source:ZFIN;Acc:ZDB-GENE-080613-3]	11:27125006-27140673	16.8195	26.8736	13.7118		1	0	1	0	-0.11		5.37403	8.61388	3.6981	6.2315	5.77295	3.42886	4.26963	5.64102	2.51759
ENSDARG00000029587	MSRA	methionine sulfoxide reductase A [Source:ZFIN;Acc:ZDB-GENE-041014-344]	20:38934922-39070890	1.94325	26.9816	13.8347		-	-	-	-	-		17.0546	23.3876	2.89985	3.24165	3.09292	7.04307	8.10638	7.62045	38.4152
ENSDARG00000017841	cand1	cullin-associated and neddylation-dissociated 1 [Source:ZFIN;Acc:ZDB-GENE-040426-2872]	4:12476553-12489971	49.3299	110.893	56.891		-	-	-	-	-		#N/A	#N/A	#N/A	#N/A	#N/A	#N/A	#N/A	#N/A	#N/A
ENSDARG00000057255	emc1	ER membrane protein complex subunit 1 [Source:ZFIN;Acc:ZDB-GENE-060810-98]	23:21555454-21571664	23.9706	75.7945	38.8863		-	-	-	-	-		36.1377	39.0552	15.8076	27.2374	20.23	17.2045	13.1503	17.7182	5.19423
ENSDARG00000034427	hn1l	hematological and neurological expressed 1-like [Source:ZFIN;Acc:ZDB-GENE-030131-599]	3:15467696-15630949	90.6333	224.809	115.632		-	-	-	-	-		144.404	147.944	87.91	141.276	118.672	103.414	79.7782	52.6904	34.1948
ENSDARG00000045567	phpt1	phosphohistidine phosphatase 1 [Source:ZFIN;Acc:ZDB-GENE-040801-85]	21:13008367-13018071	38.1268	60.8334	31.305		-	-	-	-	-		20.713	18.1021	6.52285	5.1656	5.14484	4.59087	4.24776	3.9273	2.80095
ENSDARG00000005989	rgl1	ral guanine nucleotide dissociation stimulator-like 1 [Source:ZFIN;Acc:ZDB-GENE-040426-1816]	8:19808087-19867056	13.9308	71.7171	36.978		1	0	1	0	-0.16		8.50096	15.7258	13.4661	14.2889	14.19	13.4546	11.1476	9.67506	7.54982
ENSDARG00000088590	pxna	paxillin a [Source:ZFIN;Acc:ZDB-GENE-040105-1]	5:6674567-6694910	36.1108	54.3299	28.0373		-	-	-	-	-		0.0955188	0.0310726	0.0306291	0.023909	0.0132109	0.0123761	0.011258	0.00273905	7.35065
ENSDARG00000042728	plaa	phospholipase A2-activating protein [Source:ZFIN;Acc:ZDB-GENE-030826-13]	7:62619689-62646478	15.6384	32.6397	16.8454		-	-	-	-	-		12.4718	24.0179	6.79778	10.2961	10.574	14.0235	8.23569	9.79776	4.59525
ENSDARG00000063195	pxk	PX domain containing serine/threonine kinase [Source:ZFIN;Acc:ZDB-GENE-050208-393]	22:10276556-10309164	29.563	46.2983	23.9278		1	0	1	0	-0.12		10.6557	17.1918	6.78499	3.05043	2.13315	1.99724	2.3324	4.24662	6.48675
ENSDARG00000077694	-	dystrobrevin, beta a [Source:ZFIN;Acc:ZDB-GENE-030131-3967]	20:47566201-47593757	18.8154	48.4438	25.0426		-	-	-	-	-		0.509546	0.329641	0.0129236	0.162131	0.234912	0.218203	0.188746	0.158918	7.69129
ENSDARG00000009525	tial1	TIA1 cytotoxic granule-associated RNA binding protein-like 1 [Source:ZFIN;Acc:ZDB-GENE-040426-1547]	13:25695894-25708642	34.8316	87.3558	45.2873		-	-	-	-	-		22.3571	20.1716	13.2045	24.9421	34.1878	26.8256	32.739	33.3539	25.8278
ENSDARG00000043276	calr	-	22:4339289-4410265	32.8952	53.9849	28.0626		-	-	-	-	-		49.3709	43.5741	7.14035	35.3495	31.4974	39.899	47.4781	43.5183	18.3641
ENSDARG00000073753	tacc1	transforming, acidic coiled-coil containing protein 1 [Source:ZFIN;Acc:ZDB-GENE-090521-5]	10:20541755-20554456	16.1635	29.8746	15.5916		1	1	0	0	-0.07		0.595104	0.964664	3.62893	1.72312	1.77867	0.650172	1.50419	1.73699	3.85062
ENSDARG00000027249	btg1	B-cell translocation gene 1, anti-proliferative [Source:ZFIN;Acc:ZDB-GENE-010726-1]	4:15604356-15613269	68.0173	128.399	67.2093		-	-	-	-	-		#N/A	#N/A	#N/A	#N/A	#N/A	#N/A	#N/A	#N/A	#N/A
ENSDARG00000018110	pak4	p21 protein (Cdc42/Rac)-activated kinase 4 [Source:ZFIN;Acc:ZDB-GENE-040704-69]	15:24783184-24817103	38.2806	65.5464	34.3359		-	-	-	-	-		52.5755	81.1999	10.3605	9.27918	6.80806	4.72297	4.84938	4.69858	3.90996
ENSDARG00000096428	si:dkey-217d24.6	widely interspaced zinc finger motifs [Source:HGNC Symbol;Acc:HGNC:30917]	6:9329453-9342805	32.7027	76.0828	40.0949		-	-	-	-	-		#N/A	#N/A	#N/A	#N/A	#N/A	#N/A	#N/A	#N/A	#N/A
ENSDARG00000077318	C24H17orf96	si:ch211-14g13.5 [Source:ZFIN;Acc:ZDB-GENE-141210-13]	24:17685853-17688217	4.30432	22.5315	11.8835		1	0	1	0	-0.22		1.6569	2.01314	5.00503	14.4749	9.55785	9.49835	7.75006	6.84616	2.84678
ENSDARG00000036587	cbr1	carbonyl reductase 1 [Source:ZFIN;Acc:ZDB-GENE-030902-2]	1:47662948-47670284	5.20422	41.1184	21.7142		-	-	-	-	-		7.63764	14.2255	0.591654	0.917835	1.2495	1.03007	0.80688	2.72062	5.32543
ENSDARG00000028546	ndufs1	NADH dehydrogenase (ubiquinone) Fe-S protein 1 [Source:ZFIN;Acc:ZDB-GENE-030131-478]	6:13116490-13141926	18.319	39.3699	20.8761		-	-	-	-	-		21.4179	24.8039	13.6799	26.1449	40.7782	40.432	33.8324	44.0341	42.6376
ENSDARG00000090667	rab6a	-	10:37939677-37955780	11.2493	23.0552	12.2263		-	-	-	-	-		1.02245	0.689046	0.141971	0.405617	0.191634	0.28373	0.425626	0.381291	3.26087
ENSDARG00000091448	uhrf1	-	22:3857037-3887706	206.431	372.817	197.708		1	0	1	0	-0.23		0	0	0	0	0	0	0	0	1.45609
ENSDARG00000000018	nrf1	nuclear respiratory factor 1 [Source:ZFIN;Acc:ZDB-GENE-001221-1]	4:14146776-14169064	20.5528	39.7887	21.1867		-	-	-	-	-		#N/A	#N/A	#N/A	#N/A	#N/A	#N/A	#N/A	#N/A	#N/A
ENSDARG00000016463	trappc6b	trafficking protein particle complex 6b [Source:ZFIN;Acc:ZDB-GENE-041010-122]	23:32260381-32265777	7.63261	32.7768	17.4711		-	-	-	-	-		34.0908	19.6247	3.16857	8.43295	9.18963	10.717	11.5803	10.1562	9.44773
ENSDARG00000087396	CABZ01061914.2	-	19:12015391-12049272	133.517	370.723	198.311		-	-	-	-	-		21.0216	5.25741	8.48362	17.9954	15.7104	16.2826	16.3262	15.3917	14.8112
ENSDARG00000006600	lsm14aa	LSM14A, SCD6 homolog Aa (S. cerevisiae) [Source:ZFIN;Acc:ZDB-GENE-040426-1567]	25:36976546-36998536	83.1442	173.061	92.6174		1	0	1	0	-0.04		51.2215	39.0795	13.0512	13.665	9.81087	8.57878	7.31297	8.25206	7.3536
ENSDARG00000025074	CABZ01059390.1	Uncharacterized protein [Source:UniProtKB/TrEMBL;Acc:E7F238]	1:56969372-56981222	8.11586	20.3841	10.9341		-	-	-	-	-		19.6512	17.7372	5.01619	9.38019	12.1556	11.5404	9.17228	12.2358	14.3623
ENSDARG00000012682	pfn2l	profilin 2 like [Source:ZFIN;Acc:ZDB-GENE-030131-34]	2:9935925-9940736	232.26	451.21	242.372		1	0	0	1	-0.06		63.2706	73.662	159.925	165.042	153.08	144.543	121.719	129.319	51.6335
ENSDARG00000028295	mkrn4	makorin, ring finger protein, 4 [Source:ZFIN;Acc:ZDB-GENE-030131-5954]	8:24578899-24584156	217.028	610.104	328.731		-	-	-	-	-		279.82	480.578	41.2649	30.1683	15.4497	17.9859	13.1634	8.46941	4.56243
ENSDARG00000094887	si:ch211-170d8.2	si:ch211-170d8.2 [Source:ZFIN;Acc:ZDB-GENE-030328-34]	8:41748563-41750788	39.7494	75.319	40.5868		-	-	-	-	-		0.297973	5.01764	21.6726	6.241	1.55958	1.99472	1.74351	0.431209	0.140946
ENSDARG00000070256	suz12a	SUZ12 polycomb repressive complex 2a subunit [Source:ZFIN;Acc:ZDB-GENE-040801-36]	3:35934687-35950336	52.1801	88.6747	47.8181		1	0	1	0	-0.19		48.2079	45.5356	17.9939	11.3118	8.6469	8.85386	7.66978	5.18505	1.3427
ENSDARG00000007959	hibadhb	3-hydroxyisobutyrate dehydrogenase b [Source:ZFIN;Acc:ZDB-GENE-040426-1582]	16:22955444-22973946	11.9686	25.594	13.8614		-	-	-	-	-		11.1546	11.5018	7.68564	18.6539	31.4602	39.9862	33.9257	31.0063	14.7379
ENSDARG00000004174	cnot1	CCR4-NOT transcription complex, subunit 1 [Source:ZFIN;Acc:ZDB-GENE-040915-1]	25:17670326-17703688	101.228	196.748	106.588		-	-	-	-	-		46.045	55.8371	47.0699	41.887	31.9049	25.4728	20.0324	28.2663	13.9934
ENSDARG00000014674	acsl3b	acyl-CoA synthetase long-chain family member 3b [Source:ZFIN;Acc:ZDB-GENE-030131-492]	2:47496911-47540359	15.6913	60.6754	32.9695		1	1	0	0	-0.15		22.6864	20.9889	10.4172	13.8902	14.9894	12.7565	10.2916	13.2715	4.79636
ENSDARG00000026634	ehmt1b	euchromatic histone-lysine N-methyltransferase 1b [Source:ZFIN;Acc:ZDB-GENE-080515-3]	21:12846344-12894176	17.9236	47.3035	25.7882		-	-	-	-	-		33.9153	31.752	5.83467	8.1864	6.97499	5.94787	6.6297	7.74821	4.40491
ENSDARG00000056924	sap130a	Sin3A-associated protein a [Source:ZFIN;Acc:ZDB-GENE-070615-5]	6:27726617-27758045	14.9764	38.9733	21.271		-	-	-	-	-		35.9219	33.4492	9.28394	11.4064	7.69573	8.20324	6.17714	6.60183	4.1901
ENSDARG00000020123	adck3	aarF domain containing kinase 3 [Source:ZFIN;Acc:ZDB-GENE-040718-487]	20:38482792-38563703	11.2061	35.0655	19.1762		-	-	-	-	-		36.5229	53.6573	9.59821	13.9289	8.82542	10.5008	10.1645	10.1624	40.806
ENSDARG00000079624	amer1	APC membrane recruitment protein 1 [Source:ZFIN;Acc:ZDB-GENE-070719-2]	5:23797755-23802389	13.9215	27.676	15.1368		1	0	0	1	-0.09		18.2567	14.3572	5.48072	8.15741	6.37011	4.29764	4.55449	5.28173	3.12895
ENSDARG00000057699	styx	serine/threonine/tyrosine interacting protein [Source:ZFIN;Acc:ZDB-GENE-050522-45]	17:15061280-15071026	54.8034	106.373	58.1905		-	-	-	-	-		33.3664	16.718	22.7104	16.8067	12.5498	13.1827	13.1219	8.96158	7.51223
ENSDARG00000052082	GABARAP (2 of 2)	GABA(A) receptor-associated protein b [Source:ZFIN;Acc:ZDB-GENE-101102-9]	7:72187369-72194082	157.378	445.191	245.015		-	-	-	-	-		29.0308	25.8042	36.3184	48.6858	66.9822	77.2301	67.925	77.8015	771.354
ENSDARG00000062187	kif14	kinesin family member 14 [Source:ZFIN;Acc:ZDB-GENE-030131-5759]	22:22801608-22839546	12.3222	28.9836	15.9551		-	-	-	-	-		19.9358	22.6569	7.17731	7.37368	7.47358	5.56878	5.28408	2.56459	0.466409
ENSDARG00000007354	pdia3	-	25:31332643-31347155	72.1358	183.096	101.043		-	-	-	-	-		89.3022	79.1892	14.9173	71.5471	55.2072	78.7418	77.1185	81.405	54.4844
ENSDARG00000069175	vps4b	vacuolar protein sorting 4b homolog B (S. cerevisiae) [Source:ZFIN;Acc:ZDB-GENE-040426-1235]	2:13047974-13060553	32.9417	77.7316	43.015		1	0	0	1	-0.12		31.6048	30.9905	18.8764	21.9673	18.1405	22.0267	18.0206	18.3993	19.3556
ENSDARG00000011777	cttn	cortactin [Source:ZFIN;Acc:ZDB-GENE-040715-3]	18:49869165-49876923	47.1015	107.862	59.8198		-	-	-	-	-		41.5547	32.829	13.5209	20.9586	15.9504	18.1878	13.7235	17.0852	9.24693
ENSDARG00000061587	ctdspl2a	CTD (carboxy-terminal domain, RNA polymerase II, polypeptide A) small phosphatase like 2a [Source:ZFIN;Acc:ZDB-GENE-061013-647]	25:33475363-33722350	57.9732	105.757	58.7231		-	-	-	-	-		109.832	108.164	27.0845	28.7797	23.7307	31.0747	20.1603	20.2563	13.7424
ENSDARG00000052263	-		1:55663623-55670767	19.4299	46.831	26.1491		-	-	-	-	-		39.3272	40.5769	7.38585	15.2569	11.5009	12.0257	9.71212	11.1114	10.6171
ENSDARG00000040853	shoc2	soc-2 suppressor of clear homolog (C. elegans) [Source:ZFIN;Acc:ZDB-GENE-050208-523]	22:32281671-32329856	33.7835	78.7922	44.0518		2	1	1	0	> -0.05		29.358	28.6608	6.72687	7.38308	6.58378	6.55195	5.57661	8.07676	4.43218
ENSDARG00000059812	sin3ab	SIN3 transcription regulator family member Ab [Source:ZFIN;Acc:ZDB-GENE-030131-2066]	7:49805612-49848528	16.6549	31.8287	17.8224		-	-	-	-	-		40.4345	47.7284	10.0714	9.83782	8.95364	8.0196	6.08359	6.86497	5.07512
ENSDARG00000038576	ube2d1b	ubiquitin-conjugating enzyme E2D 1b [Source:ZFIN;Acc:ZDB-GENE-030131-2735]	12:7909576-7925181	100.006	221.709	124.369		-	-	-	-	-		50.3621	51.0721	116.379	79.3845	87.0949	115.676	95.9566	122.434	80.7294
ENSDARG00000031434	rcor1	REST corepressor 1 [Source:ZFIN;Acc:ZDB-GENE-050506-79]	17:29310771-29330469	27.0061	47.4152	26.6447		-	-	-	-	-		105.122	99.2483	24.5748	20.009	15.1337	16.7888	13.8233	10.6904	4.09579
ENSDARG00000015990	hcfc1a	host cell factor C1a [Source:ZFIN;Acc:ZDB-GENE-030912-10]	11:26369998-26394955	112.437	242.856	137.081		1	0	1	0	-0.14		96.893	89.6555	38.9435	29.9235	24.1257	19.4681	16.0501	13.9209	3.95396
ENSDARG00000017905	casp3a	caspase 3, apoptosis-related cysteine peptidase a [Source:ZFIN;Acc:ZDB-GENE-011210-1]	1:16269236-16278202	30.4013	87.6504	49.5108		-	-	-	-	-		25.1174	30.5352	13.1516	15.4378	25.671	27.2392	24.7404	31.5509	19.748
ENSDARG00000009342	txndc5	thioredoxin domain containing 5 [Source:ZFIN;Acc:ZDB-GENE-040426-1951]	24:8054761-8070970	48.809	111.534	63.0172		2	0	2	0	-0.08		53.8767	61.8406	12.8875	55.7807	52.0622	41.5811	33.3562	32.9919	8.62418
ENSDARG00000028252	ube2d2l	-	14:53115931-53147635	14.2151	54.591	31.0045		-	-	-	-	-		65.0845	52.8853	10.0569	15.7992	16.2045	19.3932	15.653	17.5114	15.3523
ENSDARG00000018542	hapln4	hyaluronan and proteoglycan link protein 4 [Source:ZFIN;Acc:ZDB-GENE-060503-243]	22:18049611-18055340	15.4046	27.3157	15.5434		-	-	-	-	-		36.0381	41.9886	0.873961	0.120767	0.16342	0.34446	0.373656	1.06584	1.32069
ENSDARG00000005058	ncapd2	non-SMC condensin I complex, subunit D2 [Source:ZFIN;Acc:ZDB-GENE-050506-59]	2:44811403-44839093	195.188	295.538	168.187		-	-	-	-	-		139.276	90.8431	50.092	29.2468	23.8403	23.5661	16.4911	6.97324	2.27933
ENSDARG00000010002	gna11a	guanine nucleotide binding protein (G protein), alpha 11a (Gq class) [Source:ZFIN;Acc:ZDB-GENE-050208-597]	22:22173843-22219053	14.1216	30.7675	17.5137		1	0	1	0	-0.14		38.3518	42.3427	5.39807	8.69449	6.98773	6.9498	6.75137	10.5323	8.14402
ENSDARG00000031494	prrc2a	proline-rich coiled-coil 2A [Source:ZFIN;Acc:ZDB-GENE-010501-4]	19:27226174-27255583	28.9488	53.9439	30.7261		1	0	0	1	-0.03		26.1922	33.0477	10.3428	15.6546	16.5872	12.1212	12.6466	16.4506	10.8055
ENSDARG00000069671	C9H2orf47	chromosome 2 open reading frame 47 [Source:HGNC Symbol;Acc:HGNC:26198]	9:25154380-25157276	43.8437	78.0068	44.4749		-	-	-	-	-		25.1215	16.101	16.7937	12.9596	14.0044	17.8228	16.0346	10.9995	5.45778
ENSDARG00000053291	pnrc2	proline-rich nuclear receptor coactivator 2 [Source:ZFIN;Acc:ZDB-GENE-030131-5475]	16:35415511-35419338	558.868	995.785	569.064		-	-	-	-	-		125.951	213.396	140.794	82.9066	112.014	79.0151	64.8284	71.3118	101.279
ENSDARG00000019060	snx12	sorting nexin 12 [Source:ZFIN;Acc:ZDB-GENE-040426-787]	21:29214934-29231100	28.4742	60.7733	34.8667		1	0	1	0	-0.2		6.04389	3.62447	16.336	26.1602	26.9019	22.6113	18.1849	23.3733	14.5325
ENSDARG00000089368	hopx	HOP homeobox [Source:ZFIN;Acc:ZDB-GENE-031016-2]	14:1176146-1183521	16.3009	26.7139	15.342		1	0	1	0	-0.18		9.16643	5.64638	21.8113	19.417	17.7049	15.9672	12.5263	10.0613	39.8131
ENSDARG00000078895	fasn	-	12:34681229-34725417	17.0233	32.0699	18.467		-	-	-	-	-		0.403059	0.280414	0.0365333	0.026231	0.0230416	0.0376007	0.00824816	0.0812612	1.66009
ENSDARG00000038401	tefb	-	3:5651585-5669392	10.8439	27.0119	15.5613		1	0	1	0	-0.04		9.77981	8.98052	2.09097	1.98345	2.5188	4.76894	4.54267	12.1927	29.7122
ENSDARG00000073898	ckap5	-	25:4211960-4228059	9.25175	36.3059	20.9813		-	-	-	-	-		2.33676	1.25891	0.199953	0.325842	0.306741	0.179078	0.326456	0.169722	1.66129
ENSDARG00000069251	ZP2 (2 of 4)	si:dkeyp-50f7.2 [Source:ZFIN;Acc:ZDB-GENE-030131-5968]	20:43768784-43775463	18.2167	37.1564	21.4957		-	-	-	-	-		117.07	15.5606	2.87725	1.41544	0.362194	1.02351	0.188827	0.38852	4.50206
ENSDARG00000002401	gale	UDP-galactose-4-epimerase [Source:ZFIN;Acc:ZDB-GENE-060421-6479]	17:24708478-24719085	35.7688	54.7696	31.7289		-	-	-	-	-		26.9819	42.2382	9.84408	21.5714	22.2836	20.7718	21.8911	12.3494	3.84215
ENSDARG00000055350	sun1	Sad1 and UNC84 domain containing 1 [Source:ZFIN;Acc:ZDB-GENE-050522-551]	3:13449725-13519027	12.5751	31.166	18.0726		-	-	-	-	-		19.3741	27.3512	5.48935	10.7551	11.4666	9.90169	10.4181	13.1267	12.4162
ENSDARG00000043732	cops4	COP9 constitutive photomorphogenic homolog subunit 4 (Arabidopsis) [Source:ZFIN;Acc:ZDB-GENE-030131-4317]	10:11321779-11334372	10.9099	25.1717	14.6002		-	-	-	-	-		17.094	18.8012	15.0472	31.9799	26.2941	41.483	28.2215	23.9492	20.5639
ENSDARG00000087647	CU928061.2	septin 7a [Source:ZFIN;Acc:ZDB-GENE-040426-1008]	19:11822065-11835018	69.7573	165.594	96.0773		-	-	-	-	-		26.1287	18.5081	14.2056	29.5075	33.8838	31.2	27.5441	29.0272	14.4633
ENSDARG00000000542	gtf2e1	general transcription factor IIE, polypeptide 1, alpha [Source:ZFIN;Acc:ZDB-GENE-041210-221]	9:28725209-28753631	49.7619	86.5873	50.3989		1	0	1	0	-0.18		50.0633	54.2002	19.8368	14.6913	9.9934	12.3945	8.94365	7.59456	3.67304
ENSDARG00000038442	plcg1	phospholipase C, gamma 1 [Source:ZFIN;Acc:ZDB-GENE-030421-3]	23:2801265-2882866	61.339	172.47	100.469		-	-	-	-	-		57.1443	54.462	6.34489	11.1623	9.59227	9.80936	8.15086	11.5375	5.61024
ENSDARG00000059064	rassf3	Ras association (RalGDS/AF-6) domain family member 3 [Source:ZFIN;Acc:ZDB-GENE-100422-9]	4:4412933-4464998	15.429	29.9217	17.4372		-	-	-	-	-		#N/A	#N/A	#N/A	#N/A	#N/A	#N/A	#N/A	#N/A	#N/A
ENSDARG00000039150	lgmn	legumain [Source:ZFIN;Acc:ZDB-GENE-021030-1]	13:36441274-36451926	112	258.174	150.464		-	-	-	-	-		47.519	51.3414	22.6931	28.9414	27.6163	29.4449	25.7813	29.976	77.4551
ENSDARG00000031560	srpk1b	SRSF protein kinase 1b [Source:ZFIN;Acc:ZDB-GENE-070112-2292]	11:2742075-2805470	23.0676	59.6939	34.8344		1	0	1	0	-0.17		29.4099	29.9426	11.2575	16.7465	9.91462	9.96641	6.44747	5.50043	4.66383
ENSDARG00000008383	arpc1a	actin related protein 2/3 complex, subunit 1A [Source:ZFIN;Acc:ZDB-GENE-040116-1]	3:40790891-40799237	62.4736	132.658	77.5295		-	-	-	-	-		57.508	53.3781	55.8171	92.4227	84.7662	97.9922	87.9461	79.3086	30.4102
ENSDARG00000058356	elovl1b	-	11:13280626-13337903	9.3648	35.5457	20.7806		-	-	-	-	-		17.3419	18.5171	1.70728	7.75597	11.4615	13.5835	11.7	17.8862	14.4344
ENSDARG00000005210	coro2a	coronin, actin binding protein, 2A [Source:ZFIN;Acc:ZDB-GENE-030131-2258]	1:25571133-25620380	21.7465	58.6796	34.3093		-	-	-	-	-		3.14134	2.07354	12.4671	8.30006	7.36911	6.78489	6.07706	5.27592	4.86692
ENSDARG00000005446	ckap5	-	25:4993892-5038782	11.3243	38.911	22.7598		-	-	-	-	-		72.4099	57.4826	12.5378	16.8756	16.6385	18.3499	14.2079	12.452	6.63067
ENSDARG00000097635	wu:fb18f06	wu:fb18f06 [Source:ZFIN;Acc:ZDB-GENE-030131-261]	15:45671285-45673173	14.0821	55.6666	32.6101		-	-	-	-	-		#N/A	#N/A	#N/A	#N/A	#N/A	#N/A	#N/A	#N/A	#N/A
ENSDARG00000009607	ccnc	cyclin C [Source:ZFIN;Acc:ZDB-GENE-030131-7369]	4:5637734-5648756	45.897	74.1612	43.5071		-	-	-	-	-		#N/A	#N/A	#N/A	#N/A	#N/A	#N/A	#N/A	#N/A	#N/A
ENSDARG00000042539	ywhaqa	tyrosine 3-monooxygenase/tryptophan 5-monooxygenase activation protein, theta polypeptide a [Source:ZFIN;Acc:ZDB-GENE-040122-5]	20:29591813-29611244	103.79	182.216	106.95		-	-	-	-	-		127.364	132.668	98.7653	114.91	73.8091	83.2994	64.888	89.2647	65.9076
ENSDARG00000036438	ndufv1	NADH dehydrogenase (ubiquinone) flavoprotein 1 [Source:ZFIN;Acc:ZDB-GENE-040808-73]	19:9834566-9851048	27.2359	64.5652	37.9255		-	-	-	-	-		44.0021	55.7214	21.801	62.4627	101.069	93.5579	81.3633	109.871	107.862
ENSDARG00000009693	llgl1	lethal giant larvae homolog 1 (Drosophila) [Source:ZFIN;Acc:ZDB-GENE-060825-69]	3:39965136-40049531	24.0369	43.9481	25.8655		1	0	1	0	-0.17		59.6074	42.7663	4.60741	5.41436	6.41091	4.42821	3.76979	3.79032	2.05917
ENSDARG00000075445	psmb5	proteasome (prosome, macropain) subunit, beta type, 5 [Source:ZFIN;Acc:ZDB-GENE-990415-215]	2:38076029-38095333	119.474	225.566	133.149		-	-	-	-	-		72.9487	77.9338	115.655	158.644	118.817	162.743	120.878	104.891	40.2073
ENSDARG00000075446	naa25	N(alpha)-acetyltransferase 25, NatB auxiliary subunit [Source:ZFIN;Acc:ZDB-GENE-041111-190]	10:3372151-3401792	24.3653	49.6141	29.2964		-	-	-	-	-		28.669	51.7729	11.3853	13.754	9.36662	7.78706	7.43135	9.38482	5.61088
ENSDARG00000040216	tpbga	-	19:30510527-30513166	53.3397	102.695	60.9183		2	0	2	0	-0.29		0.0699099	1.59497	25.218	10.3973	3.7548	4.39616	3.3421	3.82009	1.3773
ENSDARG00000068148	arrdc1a	arrestin domain containing 1a [Source:ZFIN;Acc:ZDB-GENE-030925-15]	5:31155333-31170438	20.695	32.9881	19.5851		1	0	1	0	-0.21		81.1995	60.1863	11.4018	7.7797	4.98584	5.56969	4.52046	4.39812	7.18913
ENSDARG00000019810	nfe2l3	nuclear factor, erythroid 2-like 3 [Source:ZFIN;Acc:ZDB-GENE-040426-2334]	19:20278281-20287096	46.087	84.8263	50.4094		-	-	-	-	-		27.467	21.0557	30.0805	26.3258	25.725	21.3589	16.6909	11.5622	2.30376
ENSDARG00000059752	dr1	-	6:20198869-20261782	92.0548	154.251	91.7091		-	-	-	-	-		0.730489	0.472817	0.506414	0.324917	0.242839	0.35219	0.263601	0.285075	5.77675
ENSDARG00000012949	SCML2	sex comb on midleg-like 2 (Drosophila) [Source:ZFIN;Acc:ZDB-GENE-130530-546]	11:30982900-31033675	14.8669	35.6261	21.1855		1	0	1	0	> -0.02		0.777412	0.436468	10.3333	18.7628	9.9662	14.8483	13.6346	9.6586	3.63421
ENSDARG00000051931	edc3	enhancer of mRNA decapping 3 homolog (S. cerevisiae) [Source:ZFIN;Acc:ZDB-GENE-050522-287]	25:21315430-21337882	37.2063	67.3879	40.1255		1	0	0	1	> -0.01		8.06386	10.09	8.5773	6.07359	6.17781	4.32552	4.25847	3.9869	2.74142
ENSDARG00000068157	ehmt1a	euchromatic histone-lysine N-methyltransferase 1a [Source:ZFIN;Acc:ZDB-GENE-040724-44]	5:31129593-31153219	27.7313	64.4843	38.5319		-	-	-	-	-		35.5532	40.887	8.31924	11.2149	8.97482	8.39715	6.07994	5.74386	2.85288
ENSDARG00000077404	ncoa3	nuclear receptor coactivator 3 [Source:ZFIN;Acc:ZDB-GENE-051107-8]	11:19085814-19119912	26.0652	50.2034	30.0566		1	0	1	0	-0.1		22.5498	20.3745	8.83398	9.44285	7.66159	6.68567	7.40575	7.9845	6.06446
ENSDARG00000079772	hmgb1a	-	10:37242188-37246980	238.265	428.624	258.307		-	-	-	-	-		50.6543	41.8342	165.138	163.6	334.667	447.821	409.389	435.62	189.117
ENSDARG00000014790	g3bp2	GTPase activating protein (SH3 domain) binding protein 2 [Source:ZFIN;Acc:ZDB-GENE-070112-1972]	1:25327573-25348016	25.8474	83.5093	50.3702		1	0	1	0	-0.18		0.206139	0.107845	0.310741	0.325812	0.908219	0.384111	0.220657	0.909187	6.53777
ENSDARG00000070566	pmpca	-	5:67549589-67572081	18.4859	42.8683	25.9077		-	-	-	-	-		24.1101	30.1232	10.432	16.193	11.9391	11.4395	9.56274	11.2819	7.43292
ENSDARG00000042729	kdm4b	-	22:3888477-3981093	19.7736	45.4256	27.4629		-	-	-	-	-		22.2327	45.9181	12.4268	13.8607	16.2106	16.1917	15.3727	19.3905	11.7295
ENSDARG00000037318	ddost	dolichyl-diphosphooligosaccharide--protein glycosyltransferase subunit (non-catalytic) [Source:ZFIN;Acc:ZDB-GENE-040426-2147]	23:24514178-24521254	23.4789	107.59	65.0788		-	-	-	-	-		52.527	70.9616	35.8758	113.486	86.4899	93.3638	63.8838	66.3496	22.6967
ENSDARG00000068587	rabggtb	Rab geranylgeranyltransferase, beta subunit [Source:ZFIN;Acc:ZDB-GENE-040426-2116]	2:26611283-26617263	17.4592	39.3285	23.9971		-	-	-	-	-		22.5692	24.5551	14.236	18.2235	18.3239	19.3773	16.6167	15.5677	7.49656
ENSDARG00000008278	rcor2	REST corepressor 2 [Source:ZFIN;Acc:ZDB-GENE-040426-1812]	7:26146923-26161813	24.4007	62.2431	38.0278		-	-	-	-	-		42.5603	39.655	29.9539	36.4321	25.4613	28.4785	24.6479	13.0982	2.4941
ENSDARG00000036658	cab39l	calcium binding protein 39-like [Source:ZFIN;Acc:ZDB-GENE-041114-204]	1:47095608-47130073	22.9065	116.391	71.1332		-	-	-	-	-		45.9316	41.7943	14.1238	23.6648	18.0713	19.5538	17.6535	22.6047	20.7063
ENSDARG00000004634	osbp	oxysterol binding protein [Source:ZFIN;Acc:ZDB-GENE-090312-18]	1:53156865-53193726	68.8071	198.285	121.302		1	0	0	1	-0.03		13.2204	21.6877	4.26016	7.84252	3.71915	3.67417	3.60862	4.4768	4.077
ENSDARG00000055900	zswim5	zinc finger, SWIM-type containing 5 [Source:ZFIN;Acc:ZDB-GENE-030925-30]	2:27639235-27692112	75.9954	119.341	73.0308		1	0	1	0	-0.11		12.0055	19.1882	24.9219	18.661	20.877	17.5788	20.6379	24.9121	7.85297
ENSDARG00000026225	whsc1	Wolf-Hirschhorn syndrome candidate 1 [Source:ZFIN;Acc:ZDB-GENE-030131-2581]	13:12863007-12900008	60.6422	107.168	65.5824		-	-	-	-	-		76.1534	68.7187	28.791	19.1215	15.3964	13.3575	9.37312	5.59721	1.66018
ENSDARG00000028848	lsm12a	LSM12 homolog a (S. cerevisiae) [Source:ZFIN;Acc:ZDB-GENE-040516-12]	3:23275338-23285674	17.7927	29.0792	17.8141		1	0	0	1	-0.08		56.9008	55.6552	15.0067	16.4548	18.2102	20.4805	16.0263	16.0317	7.65422
ENSDARG00000056078	rftn2	raftlin family member 2 [Source:ZFIN;Acc:ZDB-GENE-040426-2760]	9:33346227-33376981	15.2259	32.556	19.9853		1	0	1	0	-0.27		28.2936	23.1905	2.10956	6.69021	6.32364	7.25785	8.23773	9.06604	4.82616
ENSDARG00000075198	SEPT7 (2 of 2)	-	19:11975393-11994061	60.8716	131.426	80.6829		-	-	-	-	-		43.2941	25.1271	12.7346	27.9648	17.2119	19.1889	22.8068	16.8067	10.9523
ENSDARG00000040266	sox19b	SRY (sex determining region Y)-box 19b [Source:ZFIN;Acc:ZDB-GENE-010111-1]	7:27620450-27623815	26.524	77.4265	47.6783		-	-	-	-	-		301.542	325.422	63.7543	73.1422	50.0781	37.7192	26.6344	19.5628	6.72799
ENSDARG00000006963	cse1l	CSE1 chromosome segregation 1-like (yeast) [Source:ZFIN;Acc:ZDB-GENE-990603-1]	11:5552986-5574422	17.23	33.9246	20.9154		1	0	1	0	-0.26		23.6618	25.1476	17.7851	28.1353	29.3068	30.2088	19.7414	17.6641	5.18055
ENSDARG00000014041	smarcad1	SWI/SNF-related, matrix-associated actin-dependent regulator of chromatin, subfamily a, containing DEAD/H box 1 a [Source:ZFIN;Acc:ZDB-GENE-050522-499]	8:30484009-30500457	24.2022	52.041	32.3234		1	0	1	0	-0.19		59.8221	36.0457	12.3644	12.1139	12.0474	11.6455	10.271	6.2582	0.966358
ENSDARG00000044281	erbb2ip	erbb2 interacting protein [Source:ZFIN;Acc:ZDB-GENE-061103-403]	10:15483429-15625084	25.1356	49.7373	30.9039		-	-	-	-	-		29.5545	32.0711	3.73614	2.92133	2.29906	1.66219	1.91397	2.91502	2.24088
ENSDARG00000003789	dennd5b	DENN/MADD domain containing 5B [Source:ZFIN;Acc:ZDB-GENE-030131-2248]	4:15717725-15775162	22.0628	59.8863	37.2376		-	-	-	-	-		#N/A	#N/A	#N/A	#N/A	#N/A	#N/A	#N/A	#N/A	#N/A
ENSDARG00000079687	rnf10	ring finger protein 10 [Source:ZFIN;Acc:ZDB-GENE-030131-2969]	8:43299188-43312563	84.3191	164.535	102.411		1	0	1	0	-0.18		12.1323	13.0229	49.0855	64.0744	53.6987	60.0527	44.798	57.1208	54.1495
ENSDARG00000013379	ppp6r3	protein phosphatase 6, regulatory subunit 3 [Source:ZFIN;Acc:ZDB-GENE-030131-3251]	25:10813335-10841639	56.257	100.726	62.7389		-	-	-	-	-		57.929	68.2926	31.9961	35.1564	25.3932	26.2966	20.8746	18.7902	13.7714
ENSDARG00000042708	tuba8l	tubulin, alpha 8 like [Source:ZFIN;Acc:ZDB-GENE-030131-9167]	8:29198440-29202948	79.1848	187.278	116.92		2	0	2	0	-0.38		18.9268	27.8028	97.1657	150.206	247.388	311.285	206.777	143.915	68.5232
ENSDARG00000043658	cxadr	coxsackie virus and adenovirus receptor [Source:ZFIN;Acc:ZDB-GENE-020814-2]	10:27731535-27793733	22.1252	52.8198	33.0237		-	-	-	-	-		31.408	32.7335	8.97939	24.6382	15.5423	14.4422	12.8208	9.63518	7.31379
ENSDARG00000068759	CDCA2	cell division cycle associated 2 [Source:HGNC Symbol;Acc:HGNC:14623]	5:16181198-16204516	17.8696	48.446	30.3787		-	-	-	-	-		53.0201	61.9068	12.3165	18.4969	13.4412	13.0754	9.50928	5.53422	1.10579
ENSDARG00000083189	arhgap19	Rho GTPase activating protein 19 [Source:ZFIN;Acc:ZDB-GENE-100922-157]	22:37796306-37818548	29.8791	52.4384	32.9682		-	-	-	-	-		46.1795	42.0817	8.92262	10.4608	8.16879	7.81488	5.67101	4.13085	1.15906
ENSDARG00000004785	cops2	COP9 signalosome subunit 2 [Source:ZFIN;Acc:ZDB-GENE-040625-15]	25:33344711-33360304	38.9816	67.9315	42.7253		-	-	-	-	-		41.9646	31.5832	28.9243	41.1659	44.1301	38.8807	34.6599	28.1642	25.5789
ENSDARG00000027078	cnppd1	cyclin Pas1/PHO80 domain containing 1 [Source:ZFIN;Acc:ZDB-GENE-030131-6808]	1:5025589-5033477	42.5606	93.4819	58.9348		-	-	-	-	-		45.3804	67.9071	23.3298	17.2036	17.6753	22.4769	16.7224	17.0398	28.207
ENSDARG00000052690	arrdc3a	arrestin domain containing 3a [Source:ZFIN;Acc:ZDB-GENE-030131-2913]	5:50768651-50778746	21.3532	43.3683	27.4903		1	0	1	0	-0.14		0.157965	0.138845	3.5484	6.92671	9.14142	6.72235	10.8916	20.7016	43.3094
ENSDARG00000038306	tsc22d1	TSC22 domain family, member 1 [Source:ZFIN;Acc:ZDB-GENE-030131-7785]	9:19350550-19433054	24.6508	47.5308	30.1998		1	0	1	0	-0.2		65.8376	67.8966	7.86565	8.29548	9.49348	13.5895	15.4122	21.1233	28.7555
ENSDARG00000032324	epb41l5	erythrocyte membrane protein band 4.1 like 5 [Source:ZFIN;Acc:ZDB-GENE-030616-450]	9:29904005-29972489	41.682	121.488	77.1995		-	-	-	-	-		73.6991	64.2495	8.88246	13.084	12.9354	10.3736	8.12528	8.09293	5.88508
ENSDARG00000074617	wfs1b	Wolfram syndrome 1b (wolframin) [Source:ZFIN;Acc:ZDB-GENE-050809-19]	14:15162255-15183583	22.6817	55.2455	35.1503		1	0	1	0	-0.21		8.28453	7.52947	5.23952	1.58018	0.922154	0.809155	0.688661	1.14952	1.83952
ENSDARG00000024209	wasf2	WAS protein family, member 2 [Source:ZFIN;Acc:ZDB-GENE-040426-865]	19:45040523-45059962	29.293	59.4006	37.8589		-	-	-	-	-		78.7132	71.5978	25.2792	23.7564	17.1376	18.2838	11.7798	14.6607	12.0416
ENSDARG00000026871	uchl1	ubiquitin carboxyl-terminal esterase L1 (ubiquitin thiolesterase) [Source:ZFIN;Acc:ZDB-GENE-030131-3844]	1:21421849-21426118	15.8596	37.1684	23.7077		1	0	0	1	-0.14		201.772	234.003	4.76186	6.9649	16.2582	19.4867	20.064	21.2943	19.4691
ENSDARG00000020235	sept9a	septin 9a [Source:ZFIN;Acc:ZDB-GENE-030131-9187]	3:34540617-34671699	19.051	59.0218	37.7066		-	-	-	-	-		103.098	81.0197	9.54454	17.0169	12.1052	13.8669	12.6947	14.1402	14.185
ENSDARG00000058148	dnajc7	DnaJ (Hsp40) homolog, subfamily C, member 7 [Source:ZFIN;Acc:ZDB-GENE-040426-2483]	3:17412012-17442745	39.6281	64.1622	41.013		-	-	-	-	-		2.43573	4.09311	0.955629	0.979727	1.16736	1.38893	0.748671	1.48497	10.6238
ENSDARG00000087657	fasn	fatty acid synthase [Source:ZFIN;Acc:ZDB-GENE-030131-7802]	12:34890655-34945420	19.1036	43.3654	27.7296		-	-	-	-	-		0.318148	0.205591	0.00137862	0.0181599	0.00966262	0.0215856	0.0115928	0.0245074	1.63028
ENSDARG00000030440	zgc:136474	arginine/serine-rich protein 1 [Source:ZFIN;Acc:ZDB-GENE-060616-210]	13:46088590-46095477	57.3	93.1361	59.6661		-	-	-	-	-		6.67346	4.60133	14.292	63.2573	27.7038	11.7361	17.5454	31.1464	99.9167
ENSDARG00000011662	chuk	conserved helix-loop-helix ubiquitous kinase [Source:ZFIN;Acc:ZDB-GENE-040426-1069]	13:25588642-25603530	31.6558	48.6318	31.3399		-	-	-	-	-		42.4452	40.6494	12.9017	10.2198	8.8253	7.75872	8.80577	8.67183	10.55
ENSDARG00000012294	ap1g1	-	7:70398992-70431111	30.0713	51.6438	33.3393		2	0	1	1	-0.12		43.8981	61.4765	11.8841	11.6311	7.36617	5.95733	5.96341	7.73943	5.87971
ENSDARG00000002184	igbp1	immunoglobulin (CD79A) binding protein 1 [Source:ZFIN;Acc:ZDB-GENE-040426-2928]	5:38130998-38138138	27.0619	43.6861	28.2197		1	0	1	0	-0.04		32.9054	44.1881	13.5867	12.8605	11.6928	14.2306	11.9605	11.3396	7.88602
ENSDARG00000011611	actr1	ARP1 actin-related protein 1, centractin (yeast) [Source:ZFIN;Acc:ZDB-GENE-040426-2695]	10:43887067-43905964	31.221	54.6758	35.3358		-	-	-	-	-		35.318	48.1249	32.5727	45.1788	45.2816	48.6293	38.7489	47.3477	23.4721
ENSDARG00000054271	cdkn1bb	cyclin-dependent kinase inhibitor 1Bb [Source:ZFIN;Acc:ZDB-GENE-030521-13]	25:2222857-2227782	22.6961	39.0835	25.343		-	-	-	-	-		0	0	0	0.00244564	0	0.00253188	0.00825279	0	20.3411
ENSDARG00000014770	usp4	ubiquitin specific peptidase 4 (proto-oncogene) [Source:ZFIN;Acc:ZDB-GENE-041008-187]	6:42276414-42300596	28.9536	43.7153	28.3987		-	-	-	-	-		38.2314	58.1036	22.3513	23.2408	15.968	15.7337	11.7769	12.7218	7.02773
ENSDARG00000077506	tjp1a	tight junction protein 1a [Source:ZFIN;Acc:ZDB-GENE-031001-2]	7:32268376-32476783	18.1113	43.1501	28.1874		-	-	-	-	-		29.8322	27.8937	4.73412	14.2646	11.0191	10.3934	8.98338	13.8529	10.6339
ENSDARG00000005359	sucla2	succinate-CoA ligase, ADP-forming, beta subunit [Source:ZFIN;Acc:ZDB-GENE-040426-1963]	6:9947905-9967294	29.279	56.2815	36.8092		-	-	-	-	-		35.8156	37.2233	19.9469	36.4314	53.4763	53.0168	50.7374	57.4556	61.3707
ENSDARG00000003308	emc2	ER membrane protein complex subunit 2 [Source:ZFIN;Acc:ZDB-GENE-040625-82]	16:41325218-41395350	21.3764	43.139	28.288		1	0	1	0	-0.18		21.4422	25.5507	22.4993	73.2407	63.6616	81.4191	62.0374	67.7149	34.8426
ENSDARG00000041363	dctn3	dynactin 3 (p22) [Source:ZFIN;Acc:ZDB-GENE-040704-65]	16:6379211-6388112	28.2098	42.8177	28.0781		-	-	-	-	-		10.1931	9.23322	13.382	23.6926	28.9266	33.3249	40.218	27.1951	27.4847
ENSDARG00000059323	rpn1	ribophorin I [Source:ZFIN;Acc:ZDB-GENE-030131-4286]	11:3955375-3970091	94.8388	197.317	129.414		1	0	0	1	-0.1		106.977	119.998	118.902	157.844	144.783	118.335	89.2393	98.0135	30.5667
ENSDARG00000020043	cnot8	CCR4-NOT transcription complex, subunit 8 [Source:ZFIN;Acc:ZDB-GENE-040426-2845]	21:35763656-35775057	80.9658	149.719	98.5342		-	-	-	-	-		206.527	172.923	28.4661	19.6522	19.2915	24.6172	20.1972	16.5957	12.4403
ENSDARG00000011510	rcc2	regulator of chromosome condensation 2 [Source:ZFIN;Acc:ZDB-GENE-040426-2213]	23:21815647-21829182	365.576	616.642	406.348		-	-	-	-	-		60.5201	58.9036	100.961	69.1452	59.5643	74.589	55.6916	41.2155	12.5232
ENSDARG00000077950	tor1	torsin family 1 [Source:ZFIN;Acc:ZDB-GENE-080917-50]	21:4026873-4038648	77.612	126.602	83.982		-	-	-	-	-		42.4866	54.6736	29.7625	20.7672	13.3345	13.405	12.3443	9.91385	7.20742
ENSDARG00000035869	azin1b	antizyme inhibitor 1b [Source:ZFIN;Acc:ZDB-GENE-030121-1]	19:34305939-34319514	61.1532	98.0202	65.0582		-	-	-	-	-		68.2884	65.8801	54.8527	65.9996	64.4934	70.3915	74.5313	116.76	128.669
ENSDARG00000058348	scinlb	scinderin like b [Source:ZFIN;Acc:ZDB-GENE-040426-2068]	2:10133481-10242089	17.6359	46.8358	31.1892		1	0	1	0	-0.15		0.536683	0.970344	7.4561	2.4288	5.6716	6.59059	4.81736	7.4013	13.6747
ENSDARG00000058179	ackr3b	atypical chemokine receptor 3b [Source:ZFIN;Acc:ZDB-GENE-031116-61]	6:15651809-15657695	29.8819	49.7452	33.2276		1	0	1	0	-0.19		0.0955042	7.48059	34.5204	44.7264	32.0717	40.7245	28.252	28.0349	17.4948
ENSDARG00000059646	nt5dc2	5'-nucleotidase domain containing 2 [Source:ZFIN;Acc:ZDB-GENE-060810-17]	8:24492066-24509673	138.542	298.209	199.234		-	-	-	-	-		49.7869	50.5616	43.0638	58.1664	34.0738	40.5925	38.7476	29.2692	27.6802
ENSDARG00000069065	btg3	B-cell translocation gene 3 [Source:ZFIN;Acc:ZDB-GENE-031113-19]	10:29052596-29062709	54.1403	94.3272	63.1337		-	-	-	-	-		176.241	114.327	24.6678	21.2253	20.6333	23.5481	24.9319	11.9598	12.2352
ENSDARG00000077037	txlna	taxilin alpha [Source:ZFIN;Acc:ZDB-GENE-030131-2900]	19:31081855-31098800	46.8531	95.294	64.0309		1	0	0	1	-0.09		70.7045	78.4067	32.656	21.3053	16.7867	19.3632	12.3057	12.6711	6.65968
ENSDARG00000054578	arl6ip1	ADP-ribosylation factor-like 6 interacting protein 1 [Source:ZFIN;Acc:ZDB-GENE-040426-1087]	3:31249181-31267115	22.3568	38.2328	25.7436		-	-	-	-	-		47.3028	7.74861	15.9151	26.3992	43.7009	57.1921	56.3108	59.2254	60.6593
ENSDARG00000074899	taok2a	TAO kinase 2a [Source:ZFIN;Acc:ZDB-GENE-030131-9416]	3:21351600-21398077	22.5768	38.1075	25.7667		1	1	0	0	-0.09		33.4129	41.714	6.95611	5.99762	7.60936	5.652	6.34402	7.24018	4.21901
ENSDARG00000038743	copb2	coatomer protein complex, subunit beta 2 [Source:ZFIN;Acc:ZDB-GENE-010724-7]	2:38701552-38719326	59.1156	102.555	69.5736		-	-	-	-	-		50.618	58.211	35.0082	58.434	39.2121	37.7564	35.9503	36.2757	19.6088
ENSDARG00000042341	tmem251	transmembrane protein 251 [Source:ZFIN;Acc:ZDB-GENE-041001-121]	20:27117145-27120460	13.6479	38.1224	25.9654		-	-	-	-	-		74.9188	80.8687	21.9665	21.574	12.8142	10.6661	10.3026	10.7531	8.20207
ENSDARG00000014047	cldn7b	claudin 7b [Source:ZFIN;Acc:ZDB-GENE-001103-5]	10:22344977-22350629	138.635	300.202	204.716		-	-	-	-	-		125.559	112.642	31.2427	58.7874	37.5524	37.7566	33.2159	31.5242	37.3355
ENSDARG00000070657	pa2g4b	proliferation-associated 2G4, b [Source:ZFIN;Acc:ZDB-GENE-030131-2182]	23:25579229-25588814	56.909	109.57	74.8928		-	-	-	-	-		57.4878	65.094	65.6463	137.582	148.006	148.996	90.6616	70.8486	51.9497
ENSDARG00000061282	glg1a	golgi glycoprotein 1a [Source:ZFIN;Acc:ZDB-GENE-030131-6448]	25:38339421-38368938	103.434	174.086	119.779		-	-	-	-	-		57.7779	39.2619	17.4367	19.429	9.62458	10.3264	9.89361	11.95	7.69903
ENSDARG00000018743	scamp5a	secretory carrier membrane protein 5a [Source:ZFIN;Acc:ZDB-GENE-030131-3188]	25:32815222-32841369	18.7622	42.0657	29.0613		1	0	1	0	> -0.02		0.0513263	0.0208711	5.02801	4.76556	4.14391	3.18793	4.2993	11.268	6.396
ENSDARG00000074020	lima1	-	23:36504781-36533886	40.1277	65.0629	45.0196		-	-	-	-	-		56.7464	52.8431	59.8847	43.0253	56.0192	44.8862	35.7627	26.9538	10.8521
ENSDARG00000027154	tpd52l2a	tumor protein D52-like 2a [Source:ZFIN;Acc:ZDB-GENE-030131-7047]	8:24047154-24064580	22.6368	57.1887	39.6599		-	-	-	-	-		7.05318	11.0635	10.4182	14.8533	11.7684	10.8203	10.1499	13.2279	14.3928
ENSDARG00000016717	gcsha	-	18:5231151-5240917	40.038	60.7276	42.2031		-	-	-	-	-		9.81046	6.46142	5.40762	4.8477	5.48539	7.0919	5.70334	5.10301	7.51126
ENSDARG00000058676	baz2a	-	23:6726651-6839166	239.16	381.859	265.506		-	-	-	-	-		14.6506	14.1328	4.26022	2.28184	2.0622	1.78397	1.52434	1.68543	2.74466
ENSDARG00000060392	ash2l	ash2 (absent, small, or homeotic)-like (Drosophila) [Source:ZFIN;Acc:ZDB-GENE-030131-494]	10:2786417-2815984	46.9267	85.046	59.3056		-	-	-	-	-		55.7974	56.6683	25.7707	39.6514	26.3424	32.4736	22.6211	19.8154	12.7609
ENSDARG00000027141	ube2l3b	ubiquitin-conjugating enzyme E2L 3b [Source:ZFIN;Acc:ZDB-GENE-030131-662]	5:14539852-14594925	126.053	231.686	161.665		-	-	-	-	-		44.4654	58.3447	47.7417	51.7392	36.9285	49.1681	31.2185	34.2285	15.9475
ENSDARG00000019969	smarcd3b	SWI/SNF related, matrix associated, actin dependent regulator of chromatin, subfamily d, member 3b [Source:ZFIN;Acc:ZDB-GENE-080509-2]	7:44168384-44198569	25.3565	45.1864	31.6422		-	-	-	-	-		1.08605	1.11553	16.6944	14.1175	13.106	12.8809	12.3857	16.8931	5.9069
ENSDARG00000004889	aga	aspartylglucosaminidase [Source:ZFIN;Acc:ZDB-GENE-040426-2311]	14:37648801-37657608	20.8862	45.4328	31.8653		-	-	-	-	-		14.6907	12.3767	10.0007	6.67931	5.33724	6.93531	5.4151	4.29375	6.60871
ENSDARG00000006031	abat	4-aminobutyrate aminotransferase [Source:ZFIN;Acc:ZDB-GENE-031006-4]	3:27987185-28031348	23.6767	53.2735	37.4633		2	0	2	0	-0.04		28.4376	24.0697	7.63699	4.45469	4.40576	3.44188	3.85244	11.7354	35.1535
ENSDARG00000035557	gabarapa	GABA(A) receptor-associated protein a [Source:ZFIN;Acc:ZDB-GENE-030131-5174]	5:25728532-25730741	62.4141	94.0656	66.1543		-	-	-	-	-		26.144	19.1471	13.8507	26.2193	37.0701	38.4864	31.3365	40.628	54.836
ENSDARG00000017985	C1H4orf33	chromosome 4 open reading frame 33 [Source:HGNC Symbol;Acc:HGNC:27025]	1:11660586-11694017	31.6731	69.7815	49.1706		-	-	-	-	-		36.5224	36.258	8.36441	6.59784	7.66621	8.63645	8.37164	5.94458	11.8361
ENSDARG00000059070	gars	glycyl-tRNA synthetase [Source:ZFIN;Acc:ZDB-GENE-030131-9174]	24:21144507-21163421	40.1897	81.0645	57.5366		1	0	1	0	-0.15		16.3397	51.4291	40.3986	77.3572	54.0656	58.7098	48.7577	45.9802	33.9672
ENSDARG00000005612	aph1b	APH1B gamma secretase subunit [Source:ZFIN;Acc:ZDB-GENE-031118-31]	7:30513431-30523444	49.3506	80.1857	56.9457		-	-	-	-	-		53.6722	62.4835	34.0164	25.4474	19.3959	23.7431	20.3526	16.4427	6.3766
ENSDARG00000006124	kdm5c	lysine (K)-specific demethylase 5C [Source:ZFIN;Acc:ZDB-GENE-060810-94]	8:38095709-38138758	25.7712	46.1027	32.7483		-	-	-	-	-		26.7601	34.9534	20.6887	24.4699	17.6113	15.5589	18.6466	16.0942	9.07751
ENSDARG00000062983	fbxo18	F-box protein, helicase, 18 [Source:ZFIN;Acc:ZDB-GENE-041210-99]	4:8915913-8930021	91.1142	146.247	104.145		-	-	-	-	-		#N/A	#N/A	#N/A	#N/A	#N/A	#N/A	#N/A	#N/A	#N/A
ENSDARG00000007720	sub1b	SUB1 homolog b (S. cerevisiae) [Source:ZFIN;Acc:ZDB-GENE-040718-209]	5:42762144-42769912	117.041	192.946	137.501		-	-	-	-	-		64.6157	43.6022	27.073	22.3788	23.237	30.7378	33.8026	20.626	17.2106
ENSDARG00000060150	psmd11a	proteasome (prosome, macropain) 26S subunit, non-ATPase, 11a [Source:ZFIN;Acc:ZDB-GENE-030131-2711]	3:34889243-34902189	42.1806	66.3122	47.3909		-	-	-	-	-		46.9856	81.085	30.4042	37.5164	32.5151	39.1941	26.4201	23.2722	13.169
ENSDARG00000052142	ACVR1B (2 of 2)	activin A receptor, type IBb [Source:ZFIN;Acc:ZDB-GENE-131120-9]	6:1958669-1967487	34.8374	69.3121	49.5535		-	-	-	-	-		26.8924	31.1752	4.57824	2.08089	1.50957	0.799166	1.416	2.97689	2.30632
ENSDARG00000017339	glulb	-	6:19951105-19955767	1128.86	1715.85	1226.84		1	0	0	1	-0.15		288.637	270.787	180.806	220.951	257.76	206.801	197.865	140.263	246.476
ENSDARG00000090666	-	-	21:767325-769740	45.7644	76.9022	55.4387		-	-	-	-	-		7.66366	6.40025	4.91487	2.31936	2.62094	1.4443	2.29647	4.64862	9.69763
ENSDARG00000001890	stt3b	STT3B, subunit of the oligosaccharyltransferase complex (catalytic) [Source:HGNC Symbol;Acc:HGNC:30611]	16:42052000-42144277	46.7097	137.647	99.3453		-	-	-	-	-		71.7189	81.0757	16.2678	31.6998	21.5639	22.2719	16.5863	21.9114	9.41343
ENSDARG00000043571	KIF2A (1 of 2)	kinesin heavy chain member 2A [Source:HGNC Symbol;Acc:HGNC:6318]	8:13441219-13465529	45.5975	68.9023	49.9963		-	-	-	-	-		36.3269	33.2205	11.2531	10.7437	9.15333	8.996	7.67273	7.89625	6.25551
ENSDARG00000052139	notch3	notch 3 [Source:ZFIN;Acc:ZDB-GENE-000329-5]	3:54167732-54197430	42.3089	66.5728	48.3777		2	0	2	0	-0.07		0.238613	0.174515	18.1406	28.3124	56.4832	39.1305	30.0087	14.9253	5.56372
ENSDARG00000053832	itm1	-	10:40563411-40604568	72.8234	117.925	85.7304		-	-	-	-	-		36.9409	44.1478	32.0903	78.0791	42.3248	58.0367	34.9446	36.3277	19.1018
ENSDARG00000063295	myh9a	myosin, heavy chain 9a, non-muscle [Source:ZFIN;Acc:ZDB-GENE-030131-5870]	6:7652620-7693551	41.0911	76.5383	56.0626		1	0	1	0	-0.08		32.362	34.8781	9.16855	21.5262	17.8606	11.3787	12.3982	8.49965	5.21178
ENSDARG00000004280	seh1l	SEH1-like (S. cerevisiae) [Source:ZFIN;Acc:ZDB-GENE-030131-6689]	19:13028708-13054114	56.518	86.0837	63.1725		1	0	0	1	-0.03		34.0877	33.0547	26.2889	26.7561	21.7779	25.1156	16.4115	15.8459	8.52901
ENSDARG00000023536	nnt	nicotinamide nucleotide transhydrogenase [Source:ZFIN;Acc:ZDB-GENE-040426-2592]	21:18591422-18656298	73.5605	141.786	105.143		-	-	-	-	-		42.7894	57.8188	14.6089	48.2943	66.5261	57.7957	44.4396	60.9227	38.8073
ENSDARG00000069980	lman1	lectin, mannose-binding, 1 [Source:ZFIN;Acc:ZDB-GENE-060201-4]	21:9237349-9266571	39.3388	71.7559	54.56		-	-	-	-	-		46.8547	91.6545	5.52865	26.855	16.9969	15.2406	12.1414	16.27	9.9555
ENSDARG00000092467	si:ch73-46j18.5	si:ch73-46j18.5 [Source:ZFIN;Acc:ZDB-GENE-030131-7892]	10:1734814-1745093	57.9385	88.7502	67.797		-	-	-	-	-		5.19464	3.89482	27.5778	26.4625	23.5634	17.5309	22.7918	31.0599	6.72752
ENSDARG00000030716	ing4	inhibitor of growth family, member 4 [Source:ZFIN;Acc:ZDB-GENE-050522-47]	19:10135517-10145084	50.1201	75.4147	58.0965		1	0	0	1	-0.06		6.89082	6.8819	25.8984	31.9063	43.5815	53.475	54.8962	63.4535	37.229
ENSDARG00000019258	elmo1	-	19:35201112-35426739	48.2259	89.1014	69.2208		-	-	-	-	-		26.4223	21.9609	3.92946	4.4992	7.138	7.29329	6.72333	8.4892	13.9148
ENSDARG00000014517	usp5	ubiquitin specific peptidase 5 (isopeptidase T) [Source:ZFIN;Acc:ZDB-GENE-040426-2584]	16:13715377-13736328	58.8705	91.1461	70.9916		1	0	1	0	-0.19		26.5927	30.9298	39.535	46.5822	43.0523	50.4202	31.5711	28.6924	17.5328
ENSDARG00000007294	aco2	aconitase 2, mitochondrial [Source:ZFIN;Acc:ZDB-GENE-030131-1390]	12:20202852-20215458	99.1218	177.119	140.221		1	0	1	0	-0.04		81.7508	72.1755	31.8038	56.1849	73.8561	65.2498	60.1697	92.0453	50.0883
ENSDARG00000008153	serinc5	serine incorporator 5 [Source:ZFIN;Acc:ZDB-GENE-040426-2918]	5:54768239-54817032	75.8695	174.408	138.25		-	-	-	-	-		33.571	31.4359	23.6692	16.8672	9.90569	6.97494	6.17605	7.49127	4.77175
ENSDARG00000056235	smndc1	survival motor neuron domain containing 1 [Source:ZFIN;Acc:ZDB-GENE-030131-614]	17:20068100-20074108	77.9831	117.444	93.6411		-	-	-	-	-		34.7979	24.5413	46.226	36.9854	45.8574	47.8556	47.1351	41.7395	28.7065
ENSDARG00000057497	stk35l	serine/threonine kinase 35, like [Source:ZFIN;Acc:ZDB-GENE-041212-52]	6:38776539-38792213	49.1036	107.038	85.6977		-	-	-	-	-		43.3845	19.8392	10.4335	6.26061	3.90562	3.58783	3.88257	5.26559	5.86549
ENSDARG00000044299	lmnb1	lamin B1 [Source:ZFIN;Acc:ZDB-GENE-020424-2]	10:16064819-16085482	237.042	407.295	326.138		-	-	-	-	-		143.347	107.515	64.2062	105.047	79.395	83.94	62.9141	40.9603	8.15394
ENSDARG00000058504	ap1s2	adaptor-related protein complex 1, sigma 2 subunit [Source:ZFIN;Acc:ZDB-GENE-030131-5448]	11:12777875-12786285	30.3711	82.4909	66.207		1	0	1	0	-0.16		42.948	30.6949	28.1179	52.9537	94.1458	75.4131	61.8737	43.2383	22.1045
ENSDARG00000054849	bcat2	branched chain amino-acid transaminase 2, mitochondrial [Source:ZFIN;Acc:ZDB-GENE-040718-425]	3:30101105-30119174	52.2176	95.0843	76.6935		1	0	1	0	-0.12		33.7021	25.4705	23.5873	35.1879	22.9311	22.0189	16.1661	14.0812	22.4074

## Sheet: Down-regulated genes
Down-regulated genes in the miR-430 mutant (421 genes)								miR-430 sites						Gene expression during embryonic development
gene_id	gene_name	Description	locus	WT_FPKM	miR-430_FPKM	Rescued_FPKM		total	8mer	7mer-m8	7mer-1A	score		64/128-cell	oblong-sphere	50%-epiboly	15-somite	36hpf	48hpf	60hpf	72hpf	1-week
ENSDARG00000052644	ca10a	carbonic anhydrase Xa [Source:ZFIN;Acc:ZDB-GENE-051030-123]	12:22651882-22904565	9.75602	0.45134	12.1637		-	-	-	-	-		17.6412	17.9801	0.224832	0.765757	1.12984	1.27699	1.87168	6.96957	9.83751
ENSDARG00000077661	LRRC16A	-	19:6893-335446	115.474	3.98634	90.322		-	-	-	-	-		0.205542	0.090772	4.02964	3.12472	2.55269	1.30776	2.02346	3.13973	2.27938
ENSDARG00000051914	slc14a2	solute carrier family 14 (urea transporter), member 2 [Source:ZFIN;Acc:ZDB-GENE-030131-4833]	5:54986974-54990608	10.4412	1.76511	17.5565		-	-	-	-	-		0.0394337	0.0872299	0.51809	0.427752	0.730548	0.577029	0.798538	0.308719	1.81142
ENSDARG00000081218	5_8S_rRNA	5.8S ribosomal RNA [Source:RFAM;Acc:RF00002]	4:61299023-61299179	176.945	28.399	164.647		-	-	-	-	-		#N/A	#N/A	#N/A	#N/A	#N/A	#N/A	#N/A	#N/A	#N/A
ENSDARG00000097547	si:ch211-8i17.2	si:ch211-8i17.2 [Source:ZFIN;Acc:ZDB-GENE-131127-170]	6:52668373-52676567	21.2444	6.01196	34.0197		-	-	-	-	-		#N/A	#N/A	#N/A	#N/A	#N/A	#N/A	#N/A	#N/A	#N/A
ENSDARG00000059400	tmem167b	transmembrane protein 167B [Source:ZFIN;Acc:ZDB-GENE-040808-17]	11:2678995-2684168	18.8689	3.55151	19.3157		-	-	-	-	-		7.96538	9.14528	4.59984	6.36028	4.11256	4.55316	7.70929	5.40667	4.23872
ENSDARG00000095893	si:dkey-85n7.7	si:dkey-85n7.7 [Source:ZFIN;Acc:ZDB-GENE-110408-52]	20:27252455-27255485	27.5459	3.73978	19.7322		-	-	-	-	-		#N/A	#N/A	#N/A	#N/A	#N/A	#N/A	#N/A	#N/A	#N/A
ENSDARG00000016771	tfa	transferrin-a [Source:ZFIN;Acc:ZDB-GENE-980526-35]	2:16581384-16592930	23.9752	8.71587	39.5888		1	0	1	0	-0.13		8.35097	0.11473	131.466	417.7	531.018	378.692	208.054	491.811	172.678
ENSDARG00000075031	fgf2	-	14:563297-565810	45.4642	16.9424	75.6967		-	-	-	-	-		0.0415874	0	1.22686	0.806746	0.460146	0.107767	0.548338	0.224585	0.42638
ENSDARG00000038569	fzd8b	frizzled class receptor 8b [Source:ZFIN;Acc:ZDB-GENE-000328-4]	2:48069331-48071845	37.0081	5.29394	22.651		-	-	-	-	-		0.590548	1.93787	43.2892	4.98382	1.28987	1.64738	1.28991	1.66524	1.22417
ENSDARG00000016304	tfdp1b	transcription factor Dp-1, b [Source:ZFIN;Acc:ZDB-GENE-040426-1746]	1:101931-116399	81.5385	43.5023	185.599		-	-	-	-	-		28.6632	28.0951	28.1926	25.5399	19.6998	22.7912	15.7844	11.1164	3.39942
ENSDARG00000091600	CR352229.1	-	7:47614356-47618762	34.2335	15.0401	62.6796		-	-	-	-	-		0.182237	1.9662	16.6641	10.8241	8.44356	19.0174	24.3086	34.9277	85.7177
ENSDARG00000070546	msgn1	mesogenin 1 [Source:ZFIN;Acc:ZDB-GENE-030722-1]	4:16310-18281	88.657	20.7111	85.1509		-	-	-	-	-		#N/A	#N/A	#N/A	#N/A	#N/A	#N/A	#N/A	#N/A	#N/A
ENSDARG00000086559	cux2a	-	5:718773-739591	38.5959	4.88667	20.0156		-	-	-	-	-		4.37798	4.41316	5.3435	10.9952	5.76768	6.27338	4.3421	1.8386	0.764509
ENSDARG00000042794	CABZ01079045.1	-	12:49544033-49545787	41.1759	5.90439	23.3178		-	-	-	-	-		1.79127	1.46206	1.37853	1.05978	1.59908	1.49803	0.78503	2.18872	2.14097
ENSDARG00000086374	isg15	ISG15 ubiquitin-like modifier [Source:ZFIN;Acc:ZDB-GENE-021211-1]	5:21895628-21896102	58.5631	18.7346	73.8451		-	-	-	-	-		3.62706	5.32065	18.0712	2.20546	0.36677	0.953193	0.679376	0.400367	10.4008
ENSDARG00000068892	sostdc1a	sclerostin domain containing 1a [Source:ZFIN;Acc:ZDB-GENE-050417-64]	15:33791310-33864960	42.6719	8.58328	33.739		-	-	-	-	-		0.168949	0.0844023	1.15703	2.06537	2.96049	6.00612	4.10462	8.4268	7.98763
ENSDARG00000097595	si:dkey-105i19.5	si:dkey-105i19.5 [Source:ZFIN;Acc:ZDB-GENE-131121-440]	3:30845519-30846221	46.8292	14.6254	56.7025		-	-	-	-	-		#N/A	#N/A	#N/A	#N/A	#N/A	#N/A	#N/A	#N/A	#N/A
ENSDARG00000019659	foxi1	-	16:2302273-2304041	28.4907	7.326	26.4562		-	-	-	-	-		0.223609	7.05746	65.2079	10.3329	3.92425	5.54015	2.25676	1.3298	0.197791
ENSDARG00000043275	mgmt	O-6-methylguanine-DNA methyltransferase [Source:ZFIN;Acc:ZDB-GENE-120614-1]	17:20044365-20048544	31.9332	4.70301	16.9321		-	-	-	-	-		22.3109	19.9276	2.60785	3.7395	3.23972	3.65602	2.77599	2.50026	4.07025
ENSDARG00000062936	ndnf	neuron-derived neurotrophic factor [Source:ZFIN;Acc:ZDB-GENE-030131-207]	23:2075332-2100229	31.1393	7.40606	26.5967		-	-	-	-	-		0.270318	0.100064	3.84383	17.7294	10.7068	15.5224	12.7301	15.0231	12.1118
ENSDARG00000090401	CABZ01020840.1	BCL2-like 14 (apoptosis facilitator) [Source:HGNC Symbol;Acc:HGNC:16657]	4:4474960-4485224	45.2313	16.2293	57.9665		-	-	-	-	-		#N/A	#N/A	#N/A	#N/A	#N/A	#N/A	#N/A	#N/A	#N/A
ENSDARG00000084828	SNORA68	Small nucleolar RNA SNORA68 [Source:RFAM;Acc:RF00263]	4:101571-108726	336.099	67.6954	241.069		-	-	-	-	-		#N/A	#N/A	#N/A	#N/A	#N/A	#N/A	#N/A	#N/A	#N/A
ENSDARG00000097495	si:ch73-36j8.3	si:ch73-36j8.3 [Source:ZFIN;Acc:ZDB-GENE-131121-249]	14:45847307-45859860	36.2335	7.19146	25.44		-	-	-	-	-		#N/A	#N/A	#N/A	#N/A	#N/A	#N/A	#N/A	#N/A	#N/A
ENSDARG00000087844	plekhn1	pleckstrin homology domain containing, family N member 1 [Source:ZFIN;Acc:ZDB-GENE-090313-357]	23:23526277-23546810	166.886	54.9619	193.804		-	-	-	-	-		0.0207312	2.7102	20.7053	10.3125	3.19156	4.10817	2.25351	1.50871	5.47281
ENSDARG00000075738	CUTA	-	Zv9_NA631:7695-10841	157.716	41.3686	143.546		-	-	-	-	-		9.29895	9.21563	5.89427	26.3546	28.7879	36.1101	33.0824	16.6742	23.476
ENSDARG00000089441	si:ch211-105c13.3	si:ch211-105c13.3 [Source:ZFIN;Acc:ZDB-GENE-030131-4483]	16:24875504-24893486	23.7228	5.35251	18.1553		-	-	-	-	-		0.371927	0.00606219	14.0017	4.89954	18.8684	9.99559	12.714	16.8826	28.1911
ENSDARG00000059073	gsc	goosecoid [Source:ZFIN;Acc:ZDB-GENE-980528-2060]	17:19173167-19175674	44.7806	13.8673	44.395		-	-	-	-	-		0.811951	2.52139	14.6153	0.143388	0.757842	2.09759	4.33501	5.95398	3.18144
ENSDARG00000054103	ripply1	ripply1 [Source:ZFIN;Acc:ZDB-GENE-060113-1]	21:36930712-36937075	40.1331	10.9448	34.5442		-	-	-	-	-		0.108968	0.0205224	11.3855	7.68023	0.896444	1.48061	1.36364	0.896459	0.556667
ENSDARG00000096188	si:dkey-84h14.3	si:dkey-84h14.3 [Source:ZFIN;Acc:ZDB-GENE-110914-228]	4:31176844-31177827	84.7019	37.9678	118.629		-	-	-	-	-		#N/A	#N/A	#N/A	#N/A	#N/A	#N/A	#N/A	#N/A	#N/A
ENSDARG00000093058	si:dkey-13i19.8	chromosome 7 open reading frame 73 [Source:HGNC Symbol;Acc:HGNC:41909]	4:15852906-15854139	292.541	77.9625	243.097		-	-	-	-	-		#N/A	#N/A	#N/A	#N/A	#N/A	#N/A	#N/A	#N/A	#N/A
ENSDARG00000008423	tfec	-	Zv9_scaffold3539:166183-180780	68.4695	23.2141	69.4019		-	-	-	-	-		0.00575145	0.00787695	3.78812	5.01351	1.71025	1.7773	1.63751	2.19488	1.14119
ENSDARG00000043404	rpp21	ribonuclease P 21 subunit [Source:ZFIN;Acc:ZDB-GENE-040801-37]	22:15574706-15582850	28.0845	8.50479	25.3451		-	-	-	-	-		32.3975	15.8965	5.99923	6.2469	3.80172	5.94333	4.75589	4.02824	3.45586
ENSDARG00000036070	znrd1	zinc ribbon domain containing 1 [Source:ZFIN;Acc:ZDB-GENE-050320-131]	19:27820191-27843347	55.0052	15.0321	43.3608		-	-	-	-	-		26.5772	7.37904	17.6224	11.0443	5.16785	6.27117	6.40983	3.71026	2.95643
ENSDARG00000035573	TAF9	adenylate kinase 6 [Source:HGNC Symbol;Acc:HGNC:49151]	5:27844085-27847794	89.4942	17.6076	49.6457		-	-	-	-	-		24.1869	19.5027	30.7696	27.7264	11.8042	14.7701	11.6472	9.64247	14.884
ENSDARG00000012369	rdh10b	retinol dehydrogenase 10b [Source:ZFIN;Acc:ZDB-GENE-030909-7]	2:29897262-29901139	257.124	60.6459	169.095		-	-	-	-	-		76.8586	34.1792	92.4697	17.8557	6.77754	8.20828	5.60556	4.22638	5.71818
ENSDARG00000035427	surf6	surfeit 6 [Source:ZFIN;Acc:ZDB-GENE-040426-1333]	5:34893047-34901616	56.2397	15.5543	43.2786		-	-	-	-	-		13.7733	6.11215	36.4196	26.5154	7.73251	8.67446	7.08737	4.27638	5.43462
ENSDARG00000045254	C24H7orf50	chromosome 7 open reading frame 50 [Source:HGNC Symbol;Acc:HGNC:22421]	24:39203272-39211648	64.8754	16.5923	46.0457		-	-	-	-	-		14.8193	7.88449	31.6343	18.1708	5.5449	6.99336	4.55874	2.67493	2.62894
ENSDARG00000039268	emc4	ER membrane protein complex subunit 4 [Source:ZFIN;Acc:ZDB-GENE-040426-1891]	7:1648459-1648973	205.483	81.64	222.892		-	-	-	-	-		0	0	0	0	0	0	0	0	5.08549
ENSDARG00000094041	krt17	keratin 17 [Source:ZFIN;Acc:ZDB-GENE-060503-86]	19:5986622-6004973	76.8101	21.0278	57.1268		-	-	-	-	-		0.0204197	0.00506103	114.335	169.229	103.209	49.778	36.4087	15.3343	350.464
ENSDARG00000093678	si:dkey-102m7.3	-	14:18736451-18738525	68.8891	26.3218	70.7841		-	-	-	-	-		0.839884	0.188216	11.855	7.48688	3.3862	3.78191	3.74198	2.44189	3.17988
ENSDARG00000004539	ptgs2a	prostaglandin-endoperoxide synthase 2a [Source:ZFIN;Acc:ZDB-GENE-020530-2]	2:20712496-20719864	58.9246	13.7622	36.1575		-	-	-	-	-		0.118137	0.00495876	3.08432	9.95384	6.09557	7.73975	6.6904	9.27696	27.0306
ENSDARG00000020224	ERGIC2 (1 of 2)	ERGIC and golgi 2 [Source:HGNC Symbol;Acc:HGNC:30208]	12:31936333-31995707	30.5838	9.54801	25.0844		-	-	-	-	-		0.696914	0.435097	15.4716	3.08358	1.99105	1.2222	1.80084	1.05599	0.853348
ENSDARG00000095908	si:ch1073-228p2.2	spermidine/spermine N1-acetyltransferase 1 [Source:HGNC Symbol;Acc:HGNC:10540]	5:4373741-4373894	4155.58	1441.12	3773.52		-	-	-	-	-		#N/A	#N/A	#N/A	#N/A	#N/A	#N/A	#N/A	#N/A	#N/A
ENSDARG00000006467	pcdh8	protocadherin 8 [Source:ZFIN;Acc:ZDB-GENE-980526-242]	9:55656315-55666631	71.5115	20.8146	54.046		-	-	-	-	-		0.0824079	0.115173	10.3928	7.59294	0.195236	0.143353	0.369758	3.25072	1.46374
ENSDARG00000028249	utp23	-	19:47958183-47963886	30.9483	10.3785	26.8704		-	-	-	-	-		11.7249	8.72667	28.9704	23.7623	11.28	12.3601	10.0392	7.1001	9.02386
ENSDARG00000044685	nr0b2a	nuclear receptor subfamily 0, group B, member 2a [Source:ZFIN;Acc:ZDB-GENE-080403-1]	16:58399648-58404669	275.701	96.4629	247.843		-	-	-	-	-		0.0291997	0.0103623	34.3731	6.3388	13.0169	9.01976	4.37661	2.29044	4.29368
ENSDARG00000097656	si:ch211-229n1.7	si:ch211-229n1.7 [Source:ZFIN;Acc:ZDB-GENE-131121-479]	15:46135866-46173284	68.6339	19.9257	50.5076		-	-	-	-	-		#N/A	#N/A	#N/A	#N/A	#N/A	#N/A	#N/A	#N/A	#N/A
ENSDARG00000006110	chd	chordin [Source:ZFIN;Acc:ZDB-GENE-990415-33]	15:46135866-46173284	135.814	50.0241	125.95		-	-	-	-	-		0.0274643	0.578926	75.2597	4.64967	0.467925	1.01897	0.472379	0.519387	0.762267
ENSDARG00000038754	plk3	polo-like kinase 3 (Drosophila) [Source:ZFIN;Acc:ZDB-GENE-030131-6134]	2:35324469-35332623	170.611	62.7298	156.773		-	-	-	-	-		64.0203	83.998	19.5897	17.304	15.1774	15.7928	10.9891	9.58323	19.1006
ENSDARG00000014018	lhx1a	LIM homeobox 1a [Source:ZFIN;Acc:ZDB-GENE-980526-347]	15:27052292-27059459	76.153	26.6475	66.3333		-	-	-	-	-		3.52818	6.52878	3.80564	1.35517	8.04106	13.1853	20.7821	26.3503	10.0457
ENSDARG00000040666	nifk	nucleolar protein interacting with the FHA domain of MKI67 [Source:ZFIN;Acc:ZDB-GENE-021231-4]	9:39210878-39214404	216.932	69.8273	172.745		-	-	-	-	-		22.5496	15.7184	94.9359	43.0779	16.5957	24.1149	22.5244	12.3726	10.2993
ENSDARG00000005057	dimt1l	DIM1 dimethyladenosine transferase 1-like (S. cerevisiae) [Source:ZFIN;Acc:ZDB-GENE-040801-75]	8:17704009-17712441	93.4193	29.4262	72.5288		-	-	-	-	-		1.39489	0.777875	30.016	14.8366	5.64002	5.73083	5.12991	3.84113	4.73846
ENSDARG00000073797	rrn3	-	3:36588461-36601485	49.6494	17.4271	42.7227		-	-	-	-	-		20.7386	31.1741	17.9787	14.1995	6.31862	7.57939	5.36934	6.44707	8.20024
ENSDARG00000094097	si:ch211-209a2.1	si:ch211-209a2.1 [Source:ZFIN;Acc:ZDB-GENE-060531-32]	5:64412601-64417148	83.6434	24.607	59.8781		-	-	-	-	-		0.632967	0.158389	17.7653	9.83946	5.66976	7.96346	9.15586	4.6206	3.9268
ENSDARG00000092848	si:ch211-255f4.8	-	22:2727201-2728027	5270.58	1612.87	3866.2		-	-	-	-	-		0	0	0	0	0	0	0	0	0.0499064
ENSDARG00000045444	fzd8a	frizzled class receptor 8a [Source:ZFIN;Acc:ZDB-GENE-000328-3]	24:4525354-4527958	44.6529	19.6729	47.1436		-	-	-	-	-		0.0406259	6.86201	32.4175	15.0031	13.0962	17.338	12.4081	11.2152	6.51545
ENSDARG00000090337	pprc1	peroxisome proliferator-activated receptor gamma, coactivator-related 1 [Source:ZFIN;Acc:ZDB-GENE-030131-9858]	13:11761997-11775438	172.339	50.1912	120.067		-	-	-	-	-		45.7208	134.396	61.7011	28.8629	5.44852	5.18868	3.9948	3.40367	1.92464
ENSDARG00000086753	C5H9orf16	chromosome 9 open reading frame 16 [Source:HGNC Symbol;Acc:HGNC:17823]	5:1540582-1544529	51.7555	22.3087	53.3098		-	-	-	-	-		2.70318	0.0217124	6.46358	3.40401	2.90787	3.02679	5.67553	5.98738	10.2446
ENSDARG00000087219	BX572619.4	-	25:11024629-11194422	117.733	39.5802	93.9951		-	-	-	-	-		0.147255	0	0.573373	0.0921475	0	0	0	0	0
ENSDARG00000074050	efnb2b	ephrin-B2b [Source:ZFIN;Acc:ZDB-GENE-010618-1]	1:6398651-6426403	76.6321	35.4728	84.2344		-	-	-	-	-		0.00288269	0.00433709	1.07577	0.063436	0.0211779	0.0145326	0.0400428	0.0279473	0.461205
ENSDARG00000035831	gata6	-	Zv9_scaffold3540:164733-175324	141.032	56.3007	132.854		-	-	-	-	-		0.418248	0.0436215	61.5151	9.84171	6.56846	8.20314	4.84449	5.52693	5.02754
ENSDARG00000059751	BX511065.1	ankyrin repeat and BTB (POZ) domain containing 2 [Source:HGNC Symbol;Acc:HGNC:23842]	7:50729846-50775656	43.3666	17.7014	41.6799		-	-	-	-	-		0.0724067	0.162262	13.1655	0.515189	0.387592	0.40132	0.495295	2.16267	0.604884
ENSDARG00000019747	hsd3b2	hydroxy-delta-5-steroid dehydrogenase, 3 beta- and steroid delta-isomerase 2 [Source:ZFIN;Acc:ZDB-GENE-030828-2]	20:1295834-1299484	147.167	63.9478	149.672		-	-	-	-	-		6.82491	9.78302	137.883	18.6436	1.38628	1.67675	0.439143	0.252395	0.132555
ENSDARG00000034961	bzw1b	-	9:50227-57751	855.034	270.689	632.685		-	-	-	-	-		166.922	121.801	163.442	56.7373	30.2011	42.2588	37.6965	18.8572	42.4685
ENSDARG00000027887	zfyve21	zinc finger, FYVE domain containing 21 [Source:ZFIN;Acc:ZDB-GENE-030131-1296]	13:44268926-44288601	50.8333	10.6512	24.874		-	-	-	-	-		10.5329	9.81029	3.8092	5.75859	5.38897	4.81242	8.99993	7.00676	9.01508
ENSDARG00000029003	eif1axa	eukaryotic translation initiation factor 1A, X-linked, a [Source:ZFIN;Acc:ZDB-GENE-041010-185]	5:25671532-25677932	84.9627	35.2916	82.1779		-	-	-	-	-		45.8488	48.8069	45.614	36.8743	20.9563	30.7366	25.4318	15.1717	8.69538
ENSDARG00000025372	admp	anti-dorsalizing morphogenic protein [Source:ZFIN;Acc:ZDB-GENE-011214-1]	2:54071702-54087723	33.661	13.6651	31.761		-	-	-	-	-		0.222478	4.41333	24.1073	0.349414	0.0543005	0.231737	0.0216453	0.0444981	0.0139636
ENSDARG00000068761	mespab	mesoderm posterior ab [Source:ZFIN;Acc:ZDB-GENE-090817-2]	25:11382067-11383326	67.0475	22.2861	51.6486		-	-	-	-	-		0	0	1.01425	0.258408	0	0	0.00316771	0.0158158	0.0105977
ENSDARG00000079340	SLC47A1 (5 of 7)	solute carrier family 47 (multidrug and toxin extrusion), member 1 [Source:HGNC Symbol;Acc:HGNC:25588]	15:25952344-25973167	52.5739	17.9145	41.4553		-	-	-	-	-		0.0933722	0.0202495	8.3801	2.36314	0.197298	0.203873	0.216316	0.614216	1.78291
ENSDARG00000097076	si:ch211-162h21.1	si:ch211-162h21.1 [Source:ZFIN;Acc:ZDB-GENE-131121-286]	11:39849073-39849324	114.146	17.1751	39.4754		-	-	-	-	-		#N/A	#N/A	#N/A	#N/A	#N/A	#N/A	#N/A	#N/A	#N/A
ENSDARG00000043666	abt1	activator of basal transcription 1 [Source:ZFIN;Acc:ZDB-GENE-050522-127]	8:9028496-9034558	39.933	15.4367	35.0624		1	0	1	0	-0.04		19.3544	24.7642	26.6832	24.3456	7.26187	7.96747	6.10626	4.33601	3.41112
ENSDARG00000057085	bhik	-	13:15534732-15622689	528.028	200.55	455.484		-	-	-	-	-		0	0.00284581	0.129039	0.0136858	0	0	0.0060825	0.0026246	0.0131899
ENSDARG00000029445	EIF1B	eukaryotic translation initiation factor 1B [Source:HGNC Symbol;Acc:HGNC:30792]	24:33723344-33728085	983.558	329.123	746.786		-	-	-	-	-		260.139	258.795	130.868	81.1498	67.2025	109.646	114.114	68.3195	38.81
ENSDARG00000012899	ddx49	DEAD (Asp-Glu-Ala-Asp) box polypeptide 49 [Source:ZFIN;Acc:ZDB-GENE-031030-3]	11:6951978-6963392	50.306	14.6558	33.2494		-	-	-	-	-		9.4363	12.6407	18.1997	12.2918	8.66977	12.3261	7.80805	6.70566	8.46905
ENSDARG00000013430	bhmt	betaine-homocysteine methyltransferase [Source:ZFIN;Acc:ZDB-GENE-030131-947]	21:286521-291633	33.7249	13.4872	30.5973		-	-	-	-	-		1.45763	0.256392	161.361	897.053	1508.79	1678.47	1064.52	845.567	453.426
ENSDARG00000015822	sesn3	sestrin 3 [Source:ZFIN;Acc:ZDB-GENE-040426-2924]	15:34339261-34388990	310.069	182.707	414.295		-	-	-	-	-		0.0283398	0.132829	110.71	21.8498	6.69346	6.60519	5.38504	6.26825	9.17557
ENSDARG00000090729	and4	-	14:226568-226889	96.021	37.9286	85.7815		-	-	-	-	-		0.102007	0	1.04671	0.191498	12.38	41.104	41.2838	57.3515	92.2491
ENSDARG00000005785	elovl7b	-	10:46572429-46574201	641.972	156.56	354.045		-	-	-	-	-		149.621	192.78	41.9252	17.1846	6.8961	10.3959	10.0876	10.8898	49.012
ENSDARG00000051854	cdt1	chromatin licensing and DNA replication factor 1 [Source:ZFIN;Acc:ZDB-GENE-070111-1]	7:56781781-56803068	453.396	149.284	335.013		-	-	-	-	-		212.465	214.529	88.6515	18.1139	9.28891	13.6848	9.54597	3.59038	0.948394
ENSDARG00000071878	trmt112	tRNA methyltransferase 11-2 homolog (S. cerevisiae) [Source:ZFIN;Acc:ZDB-GENE-050522-30]	14:8777067-8785232	42.8983	14.477	32.3408		-	-	-	-	-		20.7044	11.7833	42.6917	53.6163	30.4288	38.4684	35.7305	25.6997	20.7951
ENSDARG00000035323	diabloa	-	8:5862378-5865902	55.9129	28.2667	63.1349		-	-	-	-	-		1.67492	0.693628	19.6451	3.42323	2.46963	4.93662	3.38383	5.86227	37.2978
ENSDARG00000059075	nip7	NIP7, nucleolar pre-rRNA processing protein [Source:ZFIN;Acc:ZDB-GENE-050522-256]	18:4479876-4486355	117.574	39.9757	89.2156		-	-	-	-	-		11.4669	16.9756	67.598	40.3357	12.6009	19.0074	16.6166	10.5689	10.2804
ENSDARG00000023520	fgf17	-	8:54946468-54959530	31.3327	13.6075	30.2989		-	-	-	-	-		0.0119066	1.3984	3.4836	5.61976	0.783619	0.979671	0.696394	0.225031	0.114306
ENSDARG00000037423	SMIM19	small integral membrane protein 19 [Source:ZFIN;Acc:ZDB-GENE-050913-125]	14:22239948-22243502	125.572	37.248	82.9261		-	-	-	-	-		18.3802	18.5444	10.4253	7.92474	6.75055	9.1909	9.73864	7.03457	7.95566
ENSDARG00000062524	-	-	1:59167889-59169435	87.7339	24.846	55.1937		-	-	-	-	-		0.566535	0.238654	0.373712	0.0900168	0.0895494	0.19924	0.143103	0.067988	1.2105
ENSDARG00000089210	FP102169.1	Uncharacterized protein [Source:UniProtKB/TrEMBL;Acc:F1Q8N1]	23:6864373-6900523	100.947	27.355	60.6548		-	-	-	-	-		0.00901061	7.05828	2.94714	0.191711	0.00931361	0.140097	0.0408385	0.0216267	0.0251175
ENSDARG00000020929	fam49ba	family with sequence similarity 49, member Ba [Source:ZFIN;Acc:ZDB-GENE-030131-9537]	2:31933329-31980162	36.364	15.1347	33.4939		-	-	-	-	-		34.7999	25.3092	3.29614	10.5901	8.10459	9.90128	8.77623	7.59779	7.24186
ENSDARG00000004745	lmbr1l	limb development membrane protein 1-like [Source:ZFIN;Acc:ZDB-GENE-030131-9906]	23:27944385-27968149	95.3851	32.39	71.53		-	-	-	-	-		23.731	37.2842	20.8811	7.31683	3.26663	3.41006	2.65557	3.54801	5.53306
ENSDARG00000013478	rrp15	ribosomal RNA processing 15 homolog (S. cerevisiae) [Source:ZFIN;Acc:ZDB-GENE-030131-5261]	16:5185301-5191392	96.2631	41.4463	91.3056		-	-	-	-	-		8.42362	5.60621	89.1784	60.1102	24.1084	28.7985	23.0607	13.8828	12.5452
ENSDARG00000080143	U2	U2 spliceosomal RNA [Source:RFAM;Acc:RF00004]	2:14485750-14485936	190.598	76.193	167.374		-	-	-	-	-		#N/A	#N/A	#N/A	#N/A	#N/A	#N/A	#N/A	#N/A	#N/A
ENSDARG00000057423	prelid1a	-	14:19964148-19974495	71.7504	21.2572	46.6292		-	-	-	-	-		27.0782	26.2419	55.1779	33.6906	33.0194	46.4119	49.0188	39.0742	21.9038
ENSDARG00000076895	flrt3	fibronectin leucine rich transmembrane 3 [Source:ZFIN;Acc:ZDB-GENE-030131-1988]	13:34040925-34051634	89.2106	42.1407	92.3327		-	-	-	-	-		0.0113203	0.0638204	28.2346	33.4221	16.179	15.9238	14.9471	14.7201	7.34724
ENSDARG00000095283	ZNF784 (5 of 6)		13:45460292-45463416	136.324	12.8165	28.049		-	-	-	-	-		2.44887	2.91922	11.1612	0.968198	0.608767	0.791503	0.624861	0.566633	0.820501
ENSDARG00000095328	si:ch211-191i18.4	si:ch211-191i18.4 [Source:ZFIN;Acc:ZDB-GENE-060503-15]	19:43748160-43759201	184.298	91.7786	199.728		-	-	-	-	-		1.49408	1.90092	71.2731	0.916951	0.350143	0.752826	0.544214	2.02709	2.63386
ENSDARG00000086905	FP103011.3	-	7:40753629-40771350	150.124	86.7263	188.732		-	-	-	-	-		10.8778	7.42767	35.6075	4.36552	2.00425	1.93777	1.56927	2.58628	4.24656
ENSDARG00000030972	dnaja1	DnaJ (Hsp40) homolog, subfamily A, member 1 [Source:ZFIN;Acc:ZDB-GENE-030131-2642]	1:45458475-45469909	40.1692	15.9337	34.5627		-	-	-	-	-		25.4835	29.2684	24.7062	23.3549	10.3048	11.6542	9.24528	12.7428	7.08952
ENSDARG00000006615	hnf1ba	HNF1 homeobox Ba [Source:ZFIN;Acc:ZDB-GENE-020104-1]	15:15016163-15031978	42.3181	20.5491	44.5092		-	-	-	-	-		0.144014	0.220313	10.1046	3.82155	1.28795	1.65035	1.26224	3.42383	2.27229
ENSDARG00000017821	gata5	GATA binding protein 5 [Source:ZFIN;Acc:ZDB-GENE-980526-340]	23:7453292-7464593	85.7624	45.4074	98.2049		-	-	-	-	-		0.0807444	0.0318899	42.3946	21.2544	5.43081	7.51203	5.12452	4.13926	3.20762
ENSDARG00000029064	uqcrq	ubiquinol-cytochrome c reductase, complex III subunit VII [Source:ZFIN;Acc:ZDB-GENE-040718-199]	14:40371529-40374871	101.453	47.4326	102.531		-	-	-	-	-		52.3177	12.7364	146.868	214.466	314.022	304.07	368.119	317.346	348.2
ENSDARG00000044488	pak1ip1	PAK1 interacting protein 1 [Source:ZFIN;Acc:ZDB-GENE-030131-8414]	24:37655756-37672377	77.1999	26.4967	57.0834		-	-	-	-	-		8.2156	5.406	45.6633	29.2849	14.197	20.9944	19.5962	11.8132	11.7831
ENSDARG00000094160	DLEU7	deleted in lymphocytic leukemia, 7 [Source:HGNC Symbol;Acc:HGNC:17567]	1:47324997-47372600	298.81	89.9095	193		-	-	-	-	-		0.443925	11.6869	33.3554	7.98657	3.40429	3.29701	3.29402	2.04534	3.70517
ENSDARG00000045146	tomm22	translocase of outer mitochondrial membrane 22 homolog (yeast) [Source:ZFIN;Acc:ZDB-GENE-030131-9810]	12:20444819-20450053	111.497	59.0303	125.866		-	-	-	-	-		49.5918	49.9297	113.282	125.334	94.7491	88.5077	81.3763	59.0507	27.3075
ENSDARG00000040148	fam136a	-	10:6269582-6271082	421.547	183.121	390.241		-	-	-	-	-		12.8757	17.6334	16.4009	18.8966	14.3398	25.3005	22.84	22.644	8.4517
ENSDARG00000007744	tsr1	TSR1, 20S rRNA accumulation, homolog (S. cerevisiae) [Source:ZFIN;Acc:ZDB-GENE-030131-3762]	15:24970132-24991138	102.481	48.935	104.283		-	-	-	-	-		8.39634	19.8639	76.9401	52.7134	16.1932	17.6663	10.5496	11.1325	12.2915
ENSDARG00000018308	ets2	-	10:143057-261920	69.7177	19.7832	42.1378		-	-	-	-	-		8.20187	9.65907	6.46248	4.32783	5.04356	7.64253	6.15161	7.92628	38.5498
ENSDARG00000097815	si:ch73-39o22.3	si:ch73-39o22.3 [Source:ZFIN;Acc:ZDB-GENE-131127-402]	5:72043356-72044375	102.78	28.0053	59.4659		-	-	-	-	-		#N/A	#N/A	#N/A	#N/A	#N/A	#N/A	#N/A	#N/A	#N/A
ENSDARG00000037570	polr1d	polymerase (RNA) I polypeptide D [Source:ZFIN;Acc:ZDB-GENE-040930-4]	14:9166817-9174853	118.678	39.2773	83.3729		-	-	-	-	-		46.4655	24.1466	47.2838	29.0919	14.0032	14.8065	18.2722	7.40129	7.02047
ENSDARG00000054823	id3	inhibitor of DNA binding 3 [Source:ZFIN;Acc:ZDB-GENE-020515-1]	17:27113088-27114986	153.833	72.457	153.698		-	-	-	-	-		6.81924	5.38444	141.801	83.8605	67.6082	104.633	93.6042	64.9022	36.6206
ENSDARG00000003527	mak16	MAK16 homolog (S. cerevisiae) [Source:ZFIN;Acc:ZDB-GENE-020419-35]	8:47465848-47500738	140.548	62.9573	133.535		-	-	-	-	-		10.3947	8.36575	44.4465	35.9343	15.5666	17.6778	14.0121	9.60292	14.0091
ENSDARG00000008403	phospho1	phosphatase, orphan 1 [Source:ZFIN;Acc:ZDB-GENE-040801-198]	3:15410515-15415636	157.38	103.639	219.122		-	-	-	-	-		0.123692	0.160949	53.9741	12.411	4.03896	1.95572	1.51859	1.50526	1.0094
ENSDARG00000041991	rrp9	ribosomal RNA processing 9, small subunit (SSU) processome component, homolog (yeast) [Source:ZFIN;Acc:ZDB-GENE-060427-1]	11:37056568-37070935	94.0289	38.7233	81.7564		-	-	-	-	-		50.5744	57.6163	56.8381	28.5919	9.49365	12.7593	9.02793	5.98394	4.91153
ENSDARG00000088178	tp53inp2	tumor protein p53 inducible nuclear protein 2 [Source:ZFIN;Acc:ZDB-GENE-120420-1]	11:26185053-26199794	99.1441	50.3355	106.245		-	-	-	-	-		1.70977	4.10194	160.601	83.4538	143.937	172.063	165.36	81.8742	25.5569
ENSDARG00000054509	hesx1	HESX homeobox 1 [Source:ZFIN;Acc:ZDB-GENE-990415-130]	11:43713893-43715035	162.959	101.785	214.633		-	-	-	-	-		0.0370299	0	54.8343	0.602475	0.179252	0.479785	0.392881	0.0666575	0.245658
ENSDARG00000036385	foxa	-	14:34838404-35021265	80.0963	32.1577	67.6165		-	-	-	-	-		0.0190228	0.0617556	0.00174282	0.00461579	0	0.00452705	0.00415882	0.00652248	0.486297
ENSDARG00000022232	ppan	peter pan homolog (Drosophila) [Source:ZFIN;Acc:ZDB-GENE-030114-4]	3:55405602-55419633	96.0031	40.8667	85.9126		-	-	-	-	-		25.2607	19.7415	47.2711	36.812	13.8454	14.0116	12.0519	7.70668	5.57376
ENSDARG00000043271	morc3b	MORC family CW-type zinc finger 3b [Source:ZFIN;Acc:ZDB-GENE-040801-98]	1:47675635-47699270	95.9911	31.1785	65.2545		-	-	-	-	-		0.0890863	0.497052	0.424169	3.77055	0.0597394	0.0419732	0.0518609	0.0388762	0.118852
ENSDARG00000024381	msto1	misato 1, mitochondrial distribution and morphology regulator [Source:ZFIN;Acc:ZDB-GENE-030131-6238]	19:754911-769720	53.1271	28.7551	60.1517		-	-	-	-	-		4.0278	5.48524	21.5572	9.64445	3.72884	4.44842	2.90564	3.48496	6.57578
ENSDARG00000055868	RSL1D1	ribosomal L1 domain containing 1 [Source:ZFIN;Acc:ZDB-GENE-130603-67]	12:20480896-20490250	186.894	77.971	163.095		-	-	-	-	-		26.2222	17.4982	132.565	88.6612	35.8968	35.0034	34.8322	19.4479	106.358
ENSDARG00000071468	mrpl54	mitochondrial ribosomal protein L54 [Source:ZFIN;Acc:ZDB-GENE-050208-381]	22:15865506-15866507	52.6776	23.4844	49.0963		-	-	-	-	-		22.2636	7.69152	25.2229	18.6435	14.8424	21.7812	29.6207	16.6377	10.5793
ENSDARG00000077855	znrf2a	zinc and ring finger 2a [Source:ZFIN;Acc:ZDB-GENE-070820-15]	19:2057886-2070808	76.8633	44.5127	93.031		-	-	-	-	-		7.66115	6.14714	99.3785	15.2281	4.69108	5.91762	3.49676	2.33691	3.53484
ENSDARG00000039543	mrps6	mitochondrial ribosomal protein S6 [Source:ZFIN;Acc:ZDB-GENE-060825-59]	13:4672068-4677375	56.1373	26.0659	54.4577		-	-	-	-	-		33.9107	23.2533	130.742	45.9619	37.6778	43.9576	52.1879	30.5151	13.5243
ENSDARG00000096359	eppk1	epiplakin 1 [Source:ZFIN;Acc:ZDB-GENE-030416-1]	19:22833109-22871438	92.5464	40.4193	83.8179		-	-	-	-	-		#N/A	#N/A	#N/A	#N/A	#N/A	#N/A	#N/A	#N/A	#N/A
ENSDARG00000052334	ociad1	OCIA domain containing 1 [Source:ZFIN;Acc:ZDB-GENE-040426-1100]	20:23233132-23256200	108.486	41.9205	86.9125		-	-	-	-	-		99.5131	81.8709	19.6345	10.961	15.117	20.1338	20.9963	21.5093	19.3656
ENSDARG00000007795	cst3	cystatin C (amyloid angiopathy and cerebral hemorrhage) [Source:ZFIN;Acc:ZDB-GENE-030131-373]	13:33900030-33908388	685.119	291.103	600.813		-	-	-	-	-		3.75514	4.43031	204.481	98.5362	83.8331	82.3144	63.2507	54.6367	164.128
ENSDARG00000074656	ctssb.1	cathepsin Sb, tandem duplicate 1 [Source:ZFIN;Acc:ZDB-GENE-050522-559]	16:31769423-31773725	750.691	425.482	878.09		-	-	-	-	-		251.495	394.839	264.474	153.38	34.5684	26.5727	20.3224	3.47174	11.0034
ENSDARG00000059128	uqcrh	ubiquinol-cytochrome c reductase hinge protein [Source:ZFIN;Acc:ZDB-GENE-051030-93]	6:3316352-3322070	91.7469	50.6544	104.486		-	-	-	-	-		55.6063	52.5002	237.74	247.288	278.162	241.167	294.462	241.778	279.123
ENSDARG00000043304	nop2	NOP2 nucleolar protein homolog (yeast) [Source:ZFIN;Acc:ZDB-GENE-050309-7]	16:19296239-19313598	115.894	47.6224	97.6672		-	-	-	-	-		2.41313	0.445527	60.8348	32.1308	10.6421	11.5902	9.23103	6.19719	4.71534
ENSDARG00000071497	zic3	zic family member 3 heterotaxy 1 (odd-paired homolog, Drosophila) [Source:ZFIN;Acc:ZDB-GENE-030708-2]	14:32881567-32886494	67.9027	35.8567	73.2286		-	-	-	-	-		0.0109264	0.307099	34.7927	11.6604	12.6411	14.518	11.458	12.6469	10.8505
ENSDARG00000095344	wu:fc47e11	-	1:6993873-6996637	110.996	56.7334	115.038		-	-	-	-	-		2.98672	0.571095	15.1035	8.4645	4.88565	5.27644	4.8459	2.59034	8.79263
ENSDARG00000012688	eif1b	eukaryotic translation initiation factor 1B [Source:ZFIN;Acc:ZDB-GENE-030131-956]	19:6042208-6045813	430.22	183.329	371.646		-	-	-	-	-		70.2828	94.0317	211.621	127.408	127.12	199.445	205.782	181.231	173.766
ENSDARG00000097825	im:7154473	im:7154473 [Source:ZFIN;Acc:ZDB-GENE-050309-277]	17:44052444-44057410	93.5762	40.2742	81.5779		-	-	-	-	-		#N/A	#N/A	#N/A	#N/A	#N/A	#N/A	#N/A	#N/A	#N/A
ENSDARG00000092225	si:dkeyp-13a3.10	si:dkeyp-13a3.10 [Source:ZFIN;Acc:ZDB-GENE-070912-636]	2:16406131-16416179	50.6477	20.4715	41.4597		-	-	-	-	-		5.77088	3.80388	17.6023	6.57881	3.81107	4.11033	2.40677	2.79356	5.20426
ENSDARG00000091902	b3gnt2b	UDP-GlcNAc:betaGal beta-1,3-N-acetylglucosaminyltransferase 2b [Source:ZFIN;Acc:ZDB-GENE-050913-158]	17:23864947-23910521	151.698	93.6116	188.82		-	-	-	-	-		26.8139	23.1961	55.5305	20.2287	6.67211	6.69124	5.32733	6.37096	7.91398
ENSDARG00000026766	bcl2l10	BCL2-like 10 (apoptosis facilitator) [Source:ZFIN;Acc:ZDB-GENE-030825-2]	18:37544010-37556294	420.978	262.595	525.24		-	-	-	-	-		137.148	135.73	222.342	32.3601	33.0214	43.6819	45.291	44.5324	24.3274
ENSDARG00000070957	im:7160594	im:7160594 [Source:ZFIN;Acc:ZDB-GENE-080917-43]	24:40774382-40780987	279.371	129.473	258.711		-	-	-	-	-		9.05892	9.84971	110.37	38.2666	7.16666	8.45091	4.54139	4.64857	9.18287
ENSDARG00000044562	cycsb	cytochrome c, somatic b [Source:ZFIN;Acc:ZDB-GENE-040625-38]	6:10821535-10823371	271.727	137.114	272.765		-	-	-	-	-		145.719	66.809	197.853	108.761	129.748	144.423	224.949	191.386	98.4718
ENSDARG00000039316	rraga	-	14:17943772-17968729	48.061	19.9724	39.7004		-	-	-	-	-		35.279	34.4195	11.1203	38.3647	37.2849	33.98	31.5755	29.1665	27.9103
ENSDARG00000091831	ddx27	DEAD (Asp-Glu-Ala-Asp) box polypeptide 27 [Source:ZFIN;Acc:ZDB-GENE-031001-8]	6:57381392-57426539	75.134	37.1201	73.7708		-	-	-	-	-		33.1243	44.2076	51.0569	31.096	10.6946	12.2452	8.98965	6.98746	17.651
ENSDARG00000070553	rnmt	RNA (guanine-7-) methyltransferase [Source:ZFIN;Acc:ZDB-GENE-041008-25]	19:13271885-13303856	63.1983	23.1672	46.0392		-	-	-	-	-		32.0064	24.0645	26.8296	38.138	25.7755	32.3082	21.1729	17.4306	8.47727
ENSDARG00000078396	wdr46	-	Zv9_NA913:22571-25087	205.034	88.5151	175.85		-	-	-	-	-		18.8568	16.3933	39.3372	38.7932	12.0544	14.8482	10.0663	6.02598	12.5383
ENSDARG00000016477	eif4a2	eukaryotic translation initiation factor 4A, isoform 2 [Source:ZFIN;Acc:ZDB-GENE-040426-2802]	2:7500003-7511589	72.6236	35.8741	71.1694		-	-	-	-	-		2.78009	1.80464	37.2812	21.2467	9.82583	11.9877	15.3373	13.4085	32.4578
ENSDARG00000018260	bmp7a	bone morphogenetic protein 7a [Source:ZFIN;Acc:ZDB-GENE-000208-25]	11:7194746-7226326	135.987	41.3799	82.0399		-	-	-	-	-		0.0556488	1.15528	31.3639	2.65448	0.615729	1.00288	0.333122	0.145707	0.0869549
ENSDARG00000093801	si:ch211-245h7.2	-	19:15448071-15462787	173.063	73.2851	144.632		-	-	-	-	-		7.06915	3.30589	76.4262	48.6339	18.8965	31.1728	36.2492	18.7923	20.3981
ENSDARG00000045075	tmem106a	transmembrane protein 106A [Source:ZFIN;Acc:ZDB-GENE-030131-5129]	12:28802242-28813564	65.7892	24.2467	47.7472		-	-	-	-	-		31.7699	29.9503	15.6723	20.1796	11.8153	11.0208	7.14285	7.98565	14.9561
ENSDARG00000016363	her8a	hairy-related 8a [Source:ZFIN;Acc:ZDB-GENE-030131-2376]	7:27555808-27562348	62.1412	25.5927	50.3785		-	-	-	-	-		0.217497	0.532329	18.8123	24.1923	12.3656	11.3829	7.65877	2.36309	0.863547
ENSDARG00000056141	coq10b	coenzyme Q10 homolog B (S. cerevisiae) [Source:ZFIN;Acc:ZDB-GENE-050417-263]	9:33211681-33221753	98.8822	38.1695	75.047		2	0	1	1	-0.03		58.6356	43.6161	35.2793	19.2577	16.7465	19.5759	17.0668	23.4339	32.7028
ENSDARG00000035909	mfsd2ab	major facilitator superfamily domain containing 2ab [Source:ZFIN;Acc:ZDB-GENE-040801-89]	19:32113242-32129452	69.3108	36.0041	70.7098		-	-	-	-	-		24.8833	22.5002	9.26559	6.77951	12.2721	12.2706	13.2485	19.6326	22.1848
ENSDARG00000086593	snip1	-	16:36207344-36402983	75.6788	24.382	47.7686		-	-	-	-	-		0.00432509	0.00468989	0.0194164	0.00360867	0.0119638	0.0121418	0.000519787	0.0025952	2.9558
ENSDARG00000041947	styk1	serine/threonine/tyrosine kinase 1 [Source:ZFIN;Acc:ZDB-GENE-030131-3435]	16:34275385-34290739	103.932	40.3349	78.8372		-	-	-	-	-		0.00755783	0.00737576	29.2468	9.4849	7.51309	7.39085	8.69111	5.01112	5.33069
ENSDARG00000094140	si:ch211-181p13.2	si:ch211-181p13.2 [Source:ZFIN;Acc:ZDB-GENE-030131-9054]	22:14508469-14969029	72.9166	27.8663	54.2668		-	-	-	-	-		0.330846	0.314941	0.265468	0.0500886	0.0284672	0.00938328	0.0077346	0.0132651	0.249185
ENSDARG00000095879	wdr46	WD repeat domain 46 [Source:ZFIN;Acc:ZDB-GENE-040426-1264]	8:55408160-55409958	71.9355	32.9679	64.1296		-	-	-	-	-		#N/A	#N/A	#N/A	#N/A	#N/A	#N/A	#N/A	#N/A	#N/A
ENSDARG00000020298	btg2	B-cell translocation gene 2 [Source:ZFIN;Acc:ZDB-GENE-000210-15]	22:745664-789091	190.654	85.7289	166.363		-	-	-	-	-		233.911	271.443	102.62	181.307	150.751	177.343	90.0777	82.2691	329.928
ENSDARG00000056914	EMG1	EMG1 N1-specific pseudouridine methyltransferase [Source:ZFIN;Acc:ZDB-GENE-060421-2909]	16:19316188-19319811	123.971	53.5661	103.917		-	-	-	-	-		4.27173	1.06593	89.1145	50.2414	19.1677	22.1293	16.4106	10.3021	6.06842
ENSDARG00000021494	hnf4a	hepatocyte nuclear factor 4, alpha [Source:ZFIN;Acc:ZDB-GENE-030131-1077]	23:26120027-26153195	161.775	79.8261	154.758		-	-	-	-	-		0.0134806	0.00580333	21.9074	1.83321	1.71264	1.98743	1.41529	1.98407	3.40767
ENSDARG00000041341	sox32	-	7:65340358-65342023	200.769	113.178	218.99		-	-	-	-	-		0.0266105	0.376557	81.6005	0.129053	0.101211	0.469768	0.087716	0.0479016	0.0671881
ENSDARG00000011133	ccne1	-	7:47629354-47639396	220.861	81.5434	157.69		-	-	-	-	-		262.224	228.685	50.9954	11.3382	6.69586	8.06025	6.36096	3.14758	1.01757
ENSDARG00000055510	ypel3	yippee-like 3 [Source:ZFIN;Acc:ZDB-GENE-030516-4]	3:26843146-26848954	169.516	67.9571	131.383		-	-	-	-	-		93.824	72.8117	27.26	9.28941	6.38532	7.79087	8.09112	8.63867	20.13
ENSDARG00000095725	si:dkey-220a11.10	-	4:44285975-44294405	77.2955	25.4765	49.2262		-	-	-	-	-		#N/A	#N/A	#N/A	#N/A	#N/A	#N/A	#N/A	#N/A	#N/A
ENSDARG00000097278	si:dkey-3l8.8	si:dkey-3l8.8 [Source:ZFIN;Acc:ZDB-GENE-131127-54]	23:18289252-18303041	82.4148	43.7903	84.3904		-	-	-	-	-		#N/A	#N/A	#N/A	#N/A	#N/A	#N/A	#N/A	#N/A	#N/A
ENSDARG00000038159	tcf7l1a	transcription factor 7-like 1a (T-cell specific, HMG-box) [Source:ZFIN;Acc:ZDB-GENE-980605-30]	10:43560856-43663014	76.0527	38.2724	73.7174		-	-	-	-	-		23.1848	24.6873	55.5921	25.6575	20.3094	19.0481	12.8504	9.60291	8.66141
ENSDARG00000004937	skp2	S-phase kinase-associated protein 2, E3 ubiquitin protein ligase [Source:ZFIN;Acc:ZDB-GENE-030219-158]	21:21298990-21311207	196.311	74.9567	143.995		-	-	-	-	-		56.217	51.364	66.8899	24.3737	18.2351	17.1522	12.6146	4.69377	0.8134
ENSDARG00000031929	stard10	START domain containing 14 [Source:ZFIN;Acc:ZDB-GENE-040426-963]	14:34245372-34253070	279.19	115.948	222.189		-	-	-	-	-		36.4006	37.2867	15.8379	3.20518	4.55271	6.03751	6.39811	5.78169	18.7885
ENSDARG00000020494	znf330	zinc finger protein 330 [Source:ZFIN;Acc:ZDB-GENE-040426-2697]	1:53762194-53773351	44.9186	19.9312	38.1876		-	-	-	-	-		15.1338	16.3938	16.6246	15.1932	7.70481	10.9424	8.12731	6.70584	4.84506
ENSDARG00000020978	dhrs13a.2	-	10:38118057-38126716	237.746	100.785	192.96		-	-	-	-	-		106.541	100.504	65.823	13.8959	7.31673	15.2222	16.3345	28.602	80.5697
ENSDARG00000058226	ak3	adenylate kinase 3 [Source:ZFIN;Acc:ZDB-GENE-040426-2142]	10:10966789-10977896	458.066	206.3	393.671		-	-	-	-	-		1.21705	1.20928	180.964	55.7284	16.9501	14.5219	11.0503	10.6958	8.10145
ENSDARG00000056410	fdx1	ferredoxin 1 [Source:ZFIN;Acc:ZDB-GENE-071015-2]	9:30554003-30578028	181.001	63.5002	120.684		-	-	-	-	-		161.041	120.83	35.2245	37.8438	25.5964	34.686	41.9123	37.4427	41.4992
ENSDARG00000008363	mcl1b	myeloid cell leukemia 1b [Source:ZFIN;Acc:ZDB-GENE-030825-1]	16:31846294-31848260	108.319	40.0413	75.8406		-	-	-	-	-		71.231	53.1791	53.7149	36.2765	32.6924	39.0494	38.4302	41.891	133.72
ENSDARG00000039913	tmem147	transmembrane protein 147 [Source:ZFIN;Acc:ZDB-GENE-040718-187]	16:47854536-47877324	57.6127	30.3345	57.4095		-	-	-	-	-		36.2853	34.5911	16.3127	37.9166	34.1118	38.64	33.9526	34.6304	20.429
ENSDARG00000012788	foxa3	forkhead box A3 [Source:ZFIN;Acc:ZDB-GENE-980526-423]	18:44759026-44762722	181.893	98.7938	186.283		-	-	-	-	-		0.0205454	1.09991	55.3625	13.4572	6.18244	7.9879	4.54632	6.83494	6.30692
ENSDARG00000003941	rrs1	RRS1 ribosome biogenesis regulator homolog (S. cerevisiae) [Source:ZFIN;Acc:ZDB-GENE-030131-9345]	24:24445466-24447595	71.9534	33.1088	62.3736		-	-	-	-	-		24.4467	20.4478	40.4609	22.1318	8.47659	12.6122	13.9132	5.92194	3.11276
ENSDARG00000058297	timm13	translocase of inner mitochondrial membrane 13 homolog (yeast) [Source:ZFIN;Acc:ZDB-GENE-040718-167]	22:10881264-10884885	76.3418	29.7358	55.9947		-	-	-	-	-		73.0135	79.7689	41.4565	81.4837	58.1465	72.0303	56.3888	62.7747	22.453
ENSDARG00000093886	si:dkey-167i21.2	si:dkey-167i21.2 [Source:ZFIN;Acc:ZDB-GENE-090313-198]	1:17552785-17553412	51.7748	25.4333	47.689		-	-	-	-	-		320.841	90.5795	12.0759	3.42368	1.16194	2.75277	0.322551	0.658243	6.23078
ENSDARG00000069192	zgc:163030	zgc:163030 [Source:ZFIN;Acc:ZDB-GENE-060810-77]	13:33894410-33896169	66.8972	23.4759	44.0116		-	-	-	-	-		14.5501	5.16115	28.1638	11.9864	15.636	22.0831	39.4402	10.3977	5.12767
ENSDARG00000011246	krr1	KRR1, small subunit (SSU) processome component, homolog (yeast) [Source:ZFIN;Acc:ZDB-GENE-060623-10]	4:2119929-2126273	114.33	49.8303	93.3832		-	-	-	-	-		#N/A	#N/A	#N/A	#N/A	#N/A	#N/A	#N/A	#N/A	#N/A
ENSDARG00000092033	si:dkey-239h2.3	si:dkey-239h2.3 [Source:ZFIN;Acc:ZDB-GENE-081104-383]	9:19526766-19532987	82.2422	29.9767	56.0801		-	-	-	-	-		3.84214	0.877764	72.9103	19.1746	7.79344	12.7684	14.8802	6.26509	46.0207
ENSDARG00000092660	cyp27c1	cytochrome P450, family 27, subfamily C, polypeptide 1 [Source:ZFIN;Acc:ZDB-GENE-080204-68]	6:8096616-8158549	137.062	88.1911	164.986		-	-	-	-	-		0.129852	0.0563216	44.326	6.73756	4.93563	5.31373	3.27728	1.87275	2.14522
ENSDARG00000056720	utp3	UTP3, small subunit (SSU) processome component, homolog (S. cerevisiae) [Source:ZFIN;Acc:ZDB-GENE-040912-163]	11:27303939-27309134	152.455	57.9292	108.168		-	-	-	-	-		14.4733	5.09554	21.3012	11.3879	3.76651	4.32071	3.67431	2.4861	4.89568
ENSDARG00000040296	rap2b	-	18:49642249-49642814	173.768	76.3685	142.526		-	-	-	-	-		18.5587	23.5044	25.5991	13.0325	5.44922	7.74564	6.33976	5.51193	4.62248
ENSDARG00000071005	ppp1r3ca	protein phosphatase 1, regulatory subunit 3Ca [Source:ZFIN;Acc:ZDB-GENE-040718-70]	17:23141203-23144005	170.157	91.1462	169.787		-	-	-	-	-		7.96754	6.92218	49.3096	8.33466	4.5562	5.2948	6.16461	3.34341	2.39808
ENSDARG00000088967	-	WNK lysine deficient protein kinase 4 [Source:HGNC Symbol;Acc:HGNC:14544]	3:22656373-22762217	93.3253	56.6228	105.243		-	-	-	-	-		0.317597	0.214849	7.92623	2.38377	0.521619	0.918862	0.438955	0.400628	1.33644
ENSDARG00000077926	C4H12orf45	chromosome 12 open reading frame 45 [Source:HGNC Symbol;Acc:HGNC:28628]	4:8122321-8125681	87.1313	36.3543	67.5329		-	-	-	-	-		#N/A	#N/A	#N/A	#N/A	#N/A	#N/A	#N/A	#N/A	#N/A
ENSDARG00000002267	dcaf13	ddb1 and cul4 associated factor 13 [Source:ZFIN;Acc:ZDB-GENE-040426-703]	16:47488353-47508939	141.116	53.7203	99.6409		-	-	-	-	-		41.4773	55.5568	39.8619	30.2326	10.7575	16.1273	10.7247	9.08255	7.39407
ENSDARG00000092546	pdap1a	pdgfa associated protein 1a [Source:ZFIN;Acc:ZDB-GENE-030131-1693]	12:20288068-20300726	164.604	92.3475	171.01		-	-	-	-	-		76.5459	67.4481	138.933	133.101	85.5651	79.2191	50.5171	42.8316	16.0468
ENSDARG00000020913	ddx56	DEAD (Asp-Glu-Ala-Asp) box helicase 56 [Source:ZFIN;Acc:ZDB-GENE-040825-3]	10:2883568-2902927	64.1256	29.4234	54.3934		-	-	-	-	-		13.8526	25.7441	29.594	17.1749	6.19133	7.72887	4.68305	4.77715	3.77935
ENSDARG00000045372	ngdn	neuroguidin, EIF4E binding protein [Source:ZFIN;Acc:ZDB-GENE-031030-13]	24:14445145-14461291	84.2996	35.694	65.9731		-	-	-	-	-		7.84795	6.12289	15.0742	11.6809	4.62577	6.65845	4.48148	3.17438	6.04606
ENSDARG00000070913	sox2	SRY (sex determining region Y)-box 2 [Source:ZFIN;Acc:ZDB-GENE-030909-1]	22:40333145-40512173	95.3481	43.2721	79.9393		-	-	-	-	-		0.00778641	0.0658566	35.2647	37.7155	32.1082	48.9777	37.7889	33.1276	18.0583
ENSDARG00000068603	slc22a5	-	21:44302259-44313604	152.587	50.8097	93.7918		-	-	-	-	-		0.0134116	0.0671507	72.115	0.630492	0.156345	0.725959	0.0522625	0.471855	0.302342
ENSDARG00000077044	arl6ip5a	ADP-ribosylation factor-like 6 interacting protein 5a [Source:ZFIN;Acc:ZDB-GENE-031113-22]	6:43165512-43172931	186.696	91.0953	167.899		-	-	-	-	-		7.20849	1.97901	171.881	40.1055	10.9224	8.64825	5.65794	4.46997	2.73443
ENSDARG00000069252	bon	Mix paired-like homeobox [Source:ZFIN;Acc:ZDB-GENE-000208-20]	20:43722970-43755623	118.36	39.8506	73.3614		-	-	-	-	-		0.00796381	0.00633388	0.0749219	0.0223376	0.00897644	0.00412739	0.00668519	0	0.0410994
ENSDARG00000055360	LLPH	LLP homolog, long-term synaptic facilitation (Aplysia) [Source:ZFIN;Acc:ZDB-GENE-051030-30]	4:21233528-21236016	77.5501	43.7666	80.3769		-	-	-	-	-		#N/A	#N/A	#N/A	#N/A	#N/A	#N/A	#N/A	#N/A	#N/A
ENSDARG00000041051	mid1ip1a	MID1 interacting protein 1a [Source:ZFIN;Acc:ZDB-GENE-990415-81]	9:31296495-31297723	655.575	267.341	490.434		-	-	-	-	-		1.90773	9.25405	73.2136	44.4995	26.8421	22.1064	37.0297	15.8479	49.3962
ENSDARG00000056995	snai1a	snail family zinc finger 1a [Source:ZFIN;Acc:ZDB-GENE-990415-255]	11:26185053-26199794	381.654	198.81	364.616		-	-	-	-	-		83.4069	79.3118	139.201	45.9447	12.4833	15.9814	9.36836	11.2163	6.96985
ENSDARG00000090912	npc2	Niemann-Pick disease, type C2 [Source:ZFIN;Acc:ZDB-GENE-021206-13]	17:43066448-43076615	678.839	414.129	758.41		-	-	-	-	-		103.548	72.8032	133.448	102.961	101.669	92.6497	55.7889	30.1675	30.6008
ENSDARG00000045155	phf5a	PHD finger protein 5A [Source:ZFIN;Acc:ZDB-GENE-021219-3]	12:20234733-20239974	214.583	129.738	237.295		2	0	2	0	-0.06		36.0261	19.9708	70.5341	39.3001	27.2063	41.7434	37.0043	18.5023	6.40286
ENSDARG00000042851	srp9	signal recognition particle 9 [Source:ZFIN;Acc:ZDB-GENE-040426-1106]	20:36648414-36651177	108.828	49.6082	90.4485		-	-	-	-	-		16.3068	8.30124	63.486	41.8465	16.3122	20.1123	28.544	14.8678	9.05746
ENSDARG00000095921	si:ch1073-325m22.2	si:ch1073-325m22.2 [Source:ZFIN;Acc:ZDB-GENE-030131-6614]	2:57733063-57733441	92.1954	37.1554	67.7249		-	-	-	-	-		#N/A	#N/A	#N/A	#N/A	#N/A	#N/A	#N/A	#N/A	#N/A
ENSDARG00000091983	si:ch73-249k16.1	-	20:23068855-23070807	86.9112	46.2921	84.3205		-	-	-	-	-		4.2839	0.205866	46.0683	16.193	9.18988	13.0037	15.9187	5.57146	22.2083
ENSDARG00000068820	h2afva	H2A histone family, member Va [Source:ZFIN;Acc:ZDB-GENE-020717-1]	5:14853212-14858612	834.165	452.878	824.824		2	0	2	0	-0.3		342.147	264.882	253.861	167.353	116.069	171.205	179.857	103.468	31.9325
ENSDARG00000034893	rarab	retinoic acid receptor, alpha b [Source:ZFIN;Acc:ZDB-GENE-980526-72]	3:33201406-33396597	61.5991	32.7723	59.6824		-	-	-	-	-		45.2845	58.788	23.56	13.8416	6.55131	8.87619	8.2843	7.64691	5.57479
ENSDARG00000024511	bxdc2	-	21:232571-249424	97.3308	39.1918	71.2043		-	-	-	-	-		31.5674	40.0466	78.6177	62.1026	22.9194	38.4377	19.9558	15.2322	14.7968
ENSDARG00000006219	gnl3	guanine nucleotide binding protein-like 3 (nucleolar) [Source:ZFIN;Acc:ZDB-GENE-030131-616]	11:4021603-4033144	169.525	77.8147	141.203		-	-	-	-	-		4.8418	2.9157	88.1335	51.3833	17.7678	22.9087	19.1451	11.9665	10.6904
ENSDARG00000037182	SURF2	surfeit 2 [Source:ZFIN;Acc:ZDB-GENE-040801-86]	5:1529004-1540184	114.554	59.6791	108.274		-	-	-	-	-		41.6784	21.5167	58.4468	44.8976	15.5434	21.9618	17.8344	10.6151	14.9017
ENSDARG00000096282	notch1a	-	21:5088099-5088347	702.763	426.256	769.125		-	-	-	-	-		#N/A	#N/A	#N/A	#N/A	#N/A	#N/A	#N/A	#N/A	#N/A
ENSDARG00000008068	tma16	translation machinery associated 16 homolog (S. cerevisiae) [Source:ZFIN;Acc:ZDB-GENE-050522-20]	1:18501264-18505933	97.1975	50.3261	90.71		1	0	0	1	-0.02		12.9686	8.62439	16.1434	9.26897	4.03892	5.26332	6.23221	2.48786	3.06549
ENSDARG00000057912	eif1axb	eukaryotic translation initiation factor 1A, X-linked, b [Source:ZFIN;Acc:ZDB-GENE-030131-1319]	24:24772174-24776481	184.077	99.7617	179.469		-	-	-	-	-		37.7212	46.4638	85.5372	88.8046	73.5485	81.0943	73.7025	60.5297	55.1874
ENSDARG00000002720	utp15	utp15, U3 small nucleolar ribonucleoprotein, homolog [Source:ZFIN;Acc:ZDB-GENE-030131-3831]	18:6123285-6142697	81.5055	40.4247	72.6663		-	-	-	-	-		12.2193	25.6894	35.624	21.6496	8.254	13.2602	8.62222	5.85647	5.94506
ENSDARG00000089426	nop10	-	7:1598482-1602167	182.826	90.5658	162.737		-	-	-	-	-		38.7686	74.1618	152.655	95.2023	46.2377	71.2548	46.005	33.3255	31.5242
ENSDARG00000035622	xbp1	X-box binding protein 1 [Source:ZFIN;Acc:ZDB-GENE-011210-2]	5:17718233-17722743	279.536	158.506	284.032		-	-	-	-	-		42.8731	116.527	144.492	139.074	111.649	117.204	111.12	142.487	103.059
ENSDARG00000040764	id1	inhibitor of DNA binding 1 [Source:ZFIN;Acc:ZDB-GENE-990415-96]	11:19122705-19128392	676.204	243.42	436.046		-	-	-	-	-		2.76573	41.2695	273.153	221.086	175.626	423.04	391.441	186.768	118.241
ENSDARG00000038059	grb2b	growth factor receptor-bound protein 2b [Source:ZFIN;Acc:ZDB-GENE-040426-1975]	3:25537081-25593628	93.9565	42.4971	75.8854		-	-	-	-	-		32.4502	38.6591	51.7819	29.4729	24.7759	23.2722	22.7398	28.5265	25.5871
ENSDARG00000042725	cebpb	CCAAT/enhancer binding protein (C/EBP), beta [Source:ZFIN;Acc:ZDB-GENE-020111-3]	8:29301376-29302892	188.006	84.9199	151.562		-	-	-	-	-		1.44431	4.3086	54.7733	14.7421	11.3825	18.3635	14.1832	23.2291	103.588
ENSDARG00000009942	cdc6	cell division cycle 6 homolog (S. cerevisiae) [Source:ZFIN;Acc:ZDB-GENE-050506-131]	11:11904846-11914072	435.935	172.044	306.486		-	-	-	-	-		191.614	132.172	69.316	20.8044	17.2438	22.9583	16.5932	5.86287	1.8232
ENSDARG00000092337	gas5	growth arrest-specific 5 [Source:ZFIN;Acc:ZDB-GENE-081104-166]	8:17129065-17132893	392.177	100.894	179.724		-	-	-	-	-		0.219132	0.249942	18.266	11.3338	5.74541	4.12503	4.09994	2.5872	2.25826
ENSDARG00000009544	cldnb	claudin b [Source:ZFIN;Acc:ZDB-GENE-010328-2]	21:25145791-25146898	173.315	82.9639	147.357		-	-	-	-	-		0.727874	0.392241	45.8597	37.7313	21.3136	34.0511	44.8132	31.19	92.4025
ENSDARG00000032505	LYAR	-	14:150854-153057	118.167	55.3198	98.0726		-	-	-	-	-		19.6241	19.4642	79.996	49.4349	17.0398	20.1502	13.1589	8.02162	9.07103
ENSDARG00000069382	mxtx1	mix-type homeobox gene 1 [Source:ZFIN;Acc:ZDB-GENE-000710-7]	13:21796924-21800415	136.389	81.4812	144.433		-	-	-	-	-		0.00868725	0.477592	11.7889	2.03042	0.417524	0.385511	0.125055	0.0286695	0.055012
ENSDARG00000058688	adipor2	-	4:7451257-7489119	157.353	70.2653	124.548		-	-	-	-	-		#N/A	#N/A	#N/A	#N/A	#N/A	#N/A	#N/A	#N/A	#N/A
ENSDARG00000054085	taf12	-	16:39183155-39388079	82.9013	34.2885	60.7253		-	-	-	-	-		0.36168	0.458367	0.378736	0.951284	0.770535	0.831675	0.73677	0.785003	15.6759
ENSDARG00000018637	sec61g	Sec61 gamma subunit [Source:ZFIN;Acc:ZDB-GENE-040718-203]	24:18835531-18995709	553.484	214.92	377.597		-	-	-	-	-		77.9349	29.9702	222.262	240.037	168.931	187.353	249.779	148.114	353.193
ENSDARG00000020541	ism1	isthmin 1 [Source:ZFIN;Acc:ZDB-GENE-050523-3]	13:34988090-35002920	101.983	55.262	96.9385		-	-	-	-	-		0.00807813	0.782062	40.8688	13.443	13.5139	14.0922	13.8161	15.649	11.9824
ENSDARG00000059053	slc13a4	solute carrier family 13 (sodium/sulfate symporter), member 4 [Source:ZFIN;Acc:ZDB-GENE-070424-71]	4:4676946-4799310	145.03	88.477	155.024		-	-	-	-	-		#N/A	#N/A	#N/A	#N/A	#N/A	#N/A	#N/A	#N/A	#N/A
ENSDARG00000087779	im:7148292	im:7148292 [Source:ZFIN;Acc:ZDB-GENE-050506-149]	10:15350101-15368964	159.257	87.464	153.057		-	-	-	-	-		26.1473	29.6034	77.6448	53.4459	19.4838	21.214	16.8578	10.3965	11.222
ENSDARG00000000887	GTSF1L		23:32339780-32346187	757.871	358.697	627.437		-	-	-	-	-		288.978	221.927	103.785	20.9222	8.4886	11.0847	5.26289	1.90515	1.70649
ENSDARG00000077726	ccrn4la	CCR4 carbon catabolite repression 4-like a (S. cerevisiae) [Source:ZFIN;Acc:ZDB-GENE-050208-306]	14:48963051-48975762	74.8132	39.5557	69.1536		-	-	-	-	-		1.23802	1.48904	13.6385	1.94867	1.8343	2.51338	2.26525	6.49017	26.1521
ENSDARG00000060977	-	zgc:153018 [Source:ZFIN;Acc:ZDB-GENE-060929-752]	14:48282174-48286686	196.493	84.9482	147.983		-	-	-	-	-		0.415304	0.607948	96.7587	19.2685	14.7035	11.4994	5.73281	7.843	7.92775
ENSDARG00000036056	vrk3	vaccinia related kinase 3 [Source:ZFIN;Acc:ZDB-GENE-030131-246]	7:30402422-30417063	140.509	60.7096	105.673		-	-	-	-	-		37.103	29.0472	14.7497	7.83377	4.75672	5.82161	4.29431	3.13002	3.59762
ENSDARG00000037071	rps26	ribosomal protein S26 [Source:ZFIN;Acc:ZDB-GENE-030131-8606]	23:27916217-27921487	313.184	184.214	320.251		-	-	-	-	-		91.7707	80.2158	416.964	1136.62	942.336	1041.47	1715.07	799.273	733.365
ENSDARG00000033466	tagln2	transgelin 2 [Source:ZFIN;Acc:ZDB-GENE-020802-2]	5:38687785-38695613	89.6515	47.0462	81.7061		-	-	-	-	-		1.75862	0.0964565	158.54	69.8986	49.9652	61.7475	61.1568	47.7912	61.9767
ENSDARG00000089681	btf3l4	basic transcription factor 3-like 4 [Source:ZFIN;Acc:ZDB-GENE-040426-1650]	11:13081933-13113736	303.994	166.007	286.352		-	-	-	-	-		0.153802	0.0181935	0.0956474	0.419975	0.16115	0.129832	0.158909	0.0894897	23.5322
ENSDARG00000095617	zgc:162358	zgc:162358 [Source:ZFIN;Acc:ZDB-GENE-070424-89]	22:1497615-1764500	115.084	56.7625	97.8593		-	-	-	-	-		0.0409573	0.41303	0.854362	0.667049	0.283234	0.716756	0.354779	0.295232	1.10115
ENSDARG00000054540	imp4	IMP4, U3 small nucleolar ribonucleoprotein, homolog (yeast) [Source:ZFIN;Acc:ZDB-GENE-040718-474]	5:28491738-28496589	128.024	74.4628	128.156		-	-	-	-	-		15.9846	22.2143	54.3557	30.466	13.7375	19.6931	14.4344	8.83215	6.83259
ENSDARG00000035957	gmnn	geminin, DNA replication inhibitor [Source:ZFIN;Acc:ZDB-GENE-030429-30]	19:32824788-32931650	191.202	93.0219	159.996		-	-	-	-	-		482.876	244.018	86.2918	27.3015	16.64	18.6835	16.6238	5.49137	5.01012
ENSDARG00000040730	wdr75	WD repeat domain 75 [Source:ZFIN;Acc:ZDB-GENE-030616-5]	9:42193200-42280078	90.1021	44.1288	75.7936		-	-	-	-	-		54.3121	60.8071	31.8433	26.0673	8.56451	10.1164	5.61287	4.87993	6.91092
ENSDARG00000009881	ier5	immediate early response 5 [Source:ZFIN;Acc:ZDB-GENE-030616-127]	22:16719766-16721124	170.882	92.8555	159.381		-	-	-	-	-		0.555367	9.22739	91.3017	64.7266	51.3147	89.8768	112.689	46.9114	55.9564
ENSDARG00000038505	polr2h	info polymerase (RNA) II (DNA directed) polypeptide H [Source:ZFIN;Acc:ZDB-GENE-050417-66]	22:39408341-39414485	81.1661	47.1502	80.8994		-	-	-	-	-		26.7481	20.2585	61.1464	39.192	20.9225	27.2842	25.1732	11.2547	4.53911
ENSDARG00000041830	tsn	translin [Source:ZFIN;Acc:ZDB-GENE-030131-6039]	9:23963019-23972855	172.641	73.653	126.296		-	-	-	-	-		36.6975	28.3846	42.2107	18.4229	7.75473	10.4561	7.20436	6.77816	4.55703
ENSDARG00000070046	eny2	enhancer of yellow 2 homolog (Drosophila) [Source:ZFIN;Acc:ZDB-GENE-040718-124]	16:41607244-41610172	251.191	138.207	236.291		-	-	-	-	-		60.3059	38.0578	100.061	85.7446	78.974	74.1144	50.8612	38.2181	10.4708
ENSDARG00000019763	acp5a	acid phosphatase 5a, tartrate resistant [Source:ZFIN;Acc:ZDB-GENE-040426-2864]	6:9433684-9441079	309.674	150.201	256.508		-	-	-	-	-		423.48	821.64	66.6148	113.127	101.286	113.315	71.278	7.64411	2.879
ENSDARG00000095863	zgc:161979	antifreeze protein type IV [Source:ZFIN;Acc:ZDB-GENE-030131-5217]	16:48978542-48981385	1006.42	548.54	933.846		-	-	-	-	-		#N/A	#N/A	#N/A	#N/A	#N/A	#N/A	#N/A	#N/A	#N/A
ENSDARG00000020364	fbp1b	fructose-1,6-bisphosphatase 1b [Source:ZFIN;Acc:ZDB-GENE-021206-11]	5:37076087-37105851	283.746	124.247	211.155		-	-	-	-	-		1.15994	0.0618042	345.19	197.352	99.98	108.992	72.6492	70.0065	185.838
ENSDARG00000013012	rpl36	-	22:1222009-1227590	176.888	112.522	191.151		-	-	-	-	-		101.045	44.4721	524.155	984.36	678.601	1021.45	2062.25	695.411	1662.5
ENSDARG00000013576	gadd45bb	growth arrest and DNA-damage-inducible, beta b [Source:ZFIN;Acc:ZDB-GENE-050223-1]	2:36660581-36662821	159.303	81.9335	138.99		-	-	-	-	-		0.382268	15.8461	27.2369	2.93205	1.16692	2.35264	3.28259	3.08344	13.4539
ENSDARG00000090152	anapc10	anaphase promoting complex subunit 10 [Source:ZFIN;Acc:ZDB-GENE-060224-2]	23:43886429-43892239	103.512	47.2257	79.9895		-	-	-	-	-		37.3214	51.2011	87.4354	34.0223	21.5779	28.0948	27.9885	14.9468	5.44302
ENSDARG00000008052	nudc	-	19:30610949-30615328	226.029	138.505	234.562		-	-	-	-	-		62.1372	72.9747	55.1634	55.5172	27.0307	35.9116	42.8104	23.0216	10.662
ENSDARG00000041394	dnajb1b	DnaJ (Hsp40) homolog, subfamily B, member 1b [Source:ZFIN;Acc:ZDB-GENE-030131-5455]	1:56270007-56290011	211.229	121.327	205.197		1	0	1	0	-0.1		80.265	64.838	64.0277	36.6159	18.0643	12.9927	9.4942	7.95404	5.58918
ENSDARG00000037860	cox6b2	cytochrome c oxidase subunit VIb polypeptide 2 [Source:ZFIN;Acc:ZDB-GENE-040426-1566]	16:14255371-14263036	200.055	126.868	214.107		-	-	-	-	-		49.1604	38.0305	193.664	233.214	223.196	316.321	447.846	296.471	288.907
ENSDARG00000040439	rsl24d1	ribosomal L24 domain containing 1 [Source:ZFIN;Acc:ZDB-GENE-040426-1925]	25:487943-493306	219.875	116.875	197.2		-	-	-	-	-		68.9649	58.69	227.874	195.054	168.76	175.353	203.535	145.904	507.599
ENSDARG00000028323	mybbp1a	-	5:8967554-9010280	72.3115	38.7787	65.3809		-	-	-	-	-		9.62733	8.82416	41.1086	36.9751	9.11077	9.15815	6.20998	6.2612	11.9437
ENSDARG00000012777	nucks1b	nuclear casein kinase and cyclin-dependent kinase substrate 1b [Source:ZFIN;Acc:ZDB-GENE-030131-4544]	23:18289252-18303041	256.161	146.606	247.156		-	-	-	-	-		14.7162	12.5035	138.803	50.7634	37.4483	42.0718	36.1376	28.681	18.9088
ENSDARG00000096689	si:dkey-66i24.9	si:dkey-66i24.9 [Source:ZFIN;Acc:ZDB-GENE-130531-63]	3:31238627-31248649	203.627	98.0402	165.033		-	-	-	-	-		#N/A	#N/A	#N/A	#N/A	#N/A	#N/A	#N/A	#N/A	#N/A
ENSDARG00000040526	s1pr5a	sphingosine-1-phosphate receptor 5a [Source:ZFIN;Acc:ZDB-GENE-041114-188]	3:19186845-19190333	76.1861	43.9532	73.7874		-	-	-	-	-		0.229046	0.0647907	25.6231	19.2269	3.34921	3.22358	2.5951	3.72469	6.12805
ENSDARG00000010124	sp5l	Sp5 transcription factor-like [Source:ZFIN;Acc:ZDB-GENE-030131-2981]	23:28267501-28270357	206.628	105.946	177.659		-	-	-	-	-		0.0118388	0.320932	249.055	12.5843	0.87327	2.72781	0.774371	1.77118	1.3661
ENSDARG00000078085	SNRPG	-	23:34121569-34273511	218.77	143.293	240.14		-	-	-	-	-		32.1241	16.0699	230.759	236.125	175.695	182.296	192.458	85.352	30.7313
ENSDARG00000086839	BX324216.1	Uncharacterized protein [Source:UniProtKB/TrEMBL;Acc:F1R5U7]	22:10129057-10151007	117.234	47.6738	79.8825		1	0	0	1	-0.07		0.168949	5.35811	28.6168	0.577951	0.518403	0.590464	0.474261	0.665765	0.603268
ENSDARG00000077717	RPL29	ribosomal protein L29 [Source:HGNC Symbol;Acc:HGNC:10331]	11:1361346-1365669	668.194	352.46	590.361		-	-	-	-	-		157.325	104.183	331.879	610.446	365.003	652.286	1136.5	365.228	929.832
ENSDARG00000069910	gtf2f2a	general transcription factor IIF, polypeptide 2a [Source:ZFIN;Acc:ZDB-GENE-040625-131]	1:34248734-34346481	108.996	55.9851	93.3147		-	-	-	-	-		29.8115	24.377	65.2136	56.7852	45.7579	47.185	42.5736	28.2105	26.3187
ENSDARG00000041490	zgc:161979	antifreeze protein type IV [Source:ZFIN;Acc:ZDB-GENE-030131-5217]	16:48968215-48974113	270.161	138.281	230.422		-	-	-	-	-		0.926964	0.00306781	500.198	887.394	470.656	535.717	324.186	137.091	37.5432
ENSDARG00000042864	rpl7l1	ribosomal protein L7-like 1 [Source:ZFIN;Acc:ZDB-GENE-030131-970]	20:36699690-36703841	231.329	102.062	169.858		-	-	-	-	-		46.5822	61.3815	143.535	111.469	59.432	65.4331	55.9922	35.6151	29.0664
ENSDARG00000030789	ddx18	DEAD (Asp-Glu-Ala-Asp) box polypeptide 18 [Source:ZFIN;Acc:ZDB-GENE-030131-9685]	9:39366774-39404529	167.851	73.9478	123.008		-	-	-	-	-		29.3782	34.1752	73.3803	45.6759	16.7434	17.8832	13.1792	11.0028	12.2535
ENSDARG00000093762	si:ch211-255g12.7	-	8:7449910-7467268	99.5483	47.4238	78.8072		-	-	-	-	-		0	0.00203711	0.104418	0.0391868	0.0216526	0.0365118	0.00886956	0.00563629	0.345568
ENSDARG00000038577	cox6c	cytochrome c oxidase subunit VIc [Source:ZFIN;Acc:ZDB-GENE-040724-95]	6:52186259-52192348	164.772	89.8872	149.329		-	-	-	-	-		51.2953	35.9794	87.1859	121.609	211.619	215.336	297.774	216.05	233.086
ENSDARG00000057414	phb	prohibitin [Source:ZFIN;Acc:ZDB-GENE-030131-6577]	3:15341404-15351593	126.94	61.775	102.125		1	0	1	0	-0.12		56.3897	51.8724	54.0349	55.6029	70.4551	80.5808	59.3369	59.347	32.1469
ENSDARG00000057648	dnttip2	deoxynucleotidyltransferase, terminal, interacting protein 2 [Source:ZFIN;Acc:ZDB-GENE-080513-5]	8:15794824-15803260	180.677	76.312	125.401		-	-	-	-	-		59.8266	56.4866	46.2534	28.5094	10.359	10.0842	9.08998	5.97065	8.45428
ENSDARG00000038792	klf4b	Kruppel-like factor 17 [Source:ZFIN;Acc:ZDB-GENE-010129-1]	2:33044396-33046563	164.319	100.708	165.367		-	-	-	-	-		0.893298	73.343	64.0294	45.5754	10.5535	12.612	7.75764	5.41998	6.37764
ENSDARG00000040443	polr2i	polymerase (RNA) II (DNA directed) polypeptide I [Source:ZFIN;Acc:ZDB-GENE-041010-106]	18:39206911-39210392	139.145	63.0414	103.213		-	-	-	-	-		42.5916	40.4717	26.3339	27.7747	26.7134	26.6441	28.1022	14.9066	11.5034
ENSDARG00000055760	srm	spermidine synthase [Source:ZFIN;Acc:ZDB-GENE-040426-1183]	23:28961754-28969998	135.257	57.3285	93.8408		-	-	-	-	-		46.4648	40.902	53.0541	40.0848	20.1067	16.2048	11.7391	11.5968	2.59665
ENSDARG00000031795	abcf1	ATP-binding cassette, sub-family F (GCN20), member 1 [Source:ZFIN;Acc:ZDB-GENE-050517-31]	19:31674310-31693035	125.649	72.168	117.918		-	-	-	-	-		15.3441	16.8563	54.2969	50.3529	28.277	29.9658	20.15	19.5674	9.99355
ENSDARG00000058349	polr2l	polymerase (RNA) II (DNA directed) polypeptide L [Source:ZFIN;Acc:ZDB-GENE-050522-181]	7:14191161-14198704	194.152	100.9	164.66		-	-	-	-	-		58.196	28.9646	110.262	84.8972	62.2515	62.6024	73.0652	40.2642	23.9931
ENSDARG00000035730	utp6	-	6:19378631-19385948	164.174	81.999	133.636		-	-	-	-	-		44.0073	39.9556	46.377	26.4359	13.8267	14.7542	12.13	8.00853	8.99624
ENSDARG00000067524	fut9b	fucosyltransferase 9b [Source:ZFIN;Acc:ZDB-GENE-030131-9925]	8:3476548-3580054	124.892	56.0467	91.2651		-	-	-	-	-		3.78059	6.54541	12.3427	2.97289	2.17685	2.34672	2.2437	1.39526	4.00043
ENSDARG00000037238	smad5	SMAD family member 5 [Source:ZFIN;Acc:ZDB-GENE-990603-9]	14:27476297-27507294	145.339	87.8592	142.544		-	-	-	-	-		160.147	147.264	64.5751	42.3362	26.4024	30.5148	18.7247	15.2485	8.15202
ENSDARG00000063626	ddx21	DEAD (Asp-Glu-Ala-Asp) box helicase 21 [Source:ZFIN;Acc:ZDB-GENE-031113-10]	13:174493-184799	213.446	121.23	196.669		-	-	-	-	-		34.308	75.8909	97.8473	82.5814	30.6878	42.396	31.7654	31.1535	214.498
ENSDARG00000063417	erf	Ets2 repressor factor [Source:ZFIN;Acc:ZDB-GENE-010724-17]	19:6764206-6815742	220.646	134.227	217.556		-	-	-	-	-		54.504	55.7768	29.8182	13.0212	7.91808	8.91566	7.37765	6.64498	4.02286
ENSDARG00000039830	gng5	guanine nucleotide binding protein (G protein), gamma 5 [Source:ZFIN;Acc:ZDB-GENE-030131-9966]	2:5885533-5891553	436.158	239.045	386.854		-	-	-	-	-		154.195	127.929	217.474	153.648	123.37	152.448	153.887	89.7108	29.202
ENSDARG00000022303	hig1	HIG1 hypoxia inducible domain family, member 1A [Source:ZFIN;Acc:ZDB-GENE-030826-15]	2:1970654-1975857	269.064	170.732	274.975		-	-	-	-	-		55.1798	41.4248	32.5148	27.1209	24.7244	32.1683	32.1094	42.8417	43.1451
ENSDARG00000077620	cdca7a	cell division cycle associated 7a [Source:ZFIN;Acc:ZDB-GENE-050417-29]	9:2878270-2890758	535.376	285.679	459.523		-	-	-	-	-		332.165	293.578	144.38	65.8457	48.3496	64.9509	46.9176	15.9871	4.41046
ENSDARG00000067639	prpf4	PRP4 pre-mRNA processing factor 4 homolog (yeast) [Source:ZFIN;Acc:ZDB-GENE-030131-5143]	5:58884594-58896115	138.258	56.4991	90.7744		-	-	-	-	-		3.64751	3.98039	1.82546	1.22666	0.510665	1.07276	0.589857	0.415027	3.25516
ENSDARG00000070898	si:ch211-262h13.3	si:ch211-262h13.3 [Source:ZFIN;Acc:ZDB-GENE-050208-532]	22:41841600-41846772	544.905	344.277	551.217		-	-	-	-	-		4.23524	3.11871	60.5582	19.6459	11.1147	12.2354	12.0614	7.66784	3.66642
ENSDARG00000095508	si:ch211-89f22.1	si:dkey-53f14.4 [Source:ZFIN;Acc:ZDB-GENE-131120-93]	14:49797992-49801740	165.951	66.0834	105.769		-	-	-	-	-		0	0	0	0.00602695	0.00666037	0.00623949	0	0	0.882905
ENSDARG00000018425	si:ch211-175g6.7	si:ch211-175g6.7 [Source:ZFIN;Acc:ZDB-GENE-030131-6611]	16:27912387-27938835	338.01	162.79	260.198		-	-	-	-	-		17.3916	17.9807	73.2677	46.5199	36.877	37.802	28.5994	22.1384	11.8403
ENSDARG00000043126	blf	bloody fingers [Source:ZFIN;Acc:ZDB-GENE-050721-1]	22:10027156-10033842	120.122	47.6906	76.0344		-	-	-	-	-		1.66769	18.1447	19.2541	14.1754	5.50062	4.98885	3.61947	1.40045	1.02796
ENSDARG00000019951	sec62	SEC62 homolog (S. cerevisiae) [Source:ZFIN;Acc:ZDB-GENE-050913-83]	2:36966214-36986736	138.004	70.6047	112.462		-	-	-	-	-		55.8383	49.8228	42.2325	26.2525	17.2352	14.5698	14.9699	17.9488	14.9612
ENSDARG00000011665	aldoaa	aldolase a, fructose-bisphosphate, a [Source:ZFIN;Acc:ZDB-GENE-030131-8369]	3:39561780-39571834	367.952	198.623	316.281		-	-	-	-	-		42.6022	86.5019	232.683	238.231	136.907	162.888	196.422	174.346	151.715
ENSDARG00000053382	cox7c	-	5:48696788-48698411	167.085	101.633	161.74		-	-	-	-	-		40.0239	9.27071	108.935	66.1284	113.19	153.292	189.304	168.235	163.344
ENSDARG00000089886	si:dkey-19e4.5	si:dkey-19e4.5 [Source:ZFIN;Acc:ZDB-GENE-030131-1852]	6:23545418-23557598	118.146	66.2827	105.404		-	-	-	-	-		4.78124	4.19727	64.6027	39.1992	36.7116	39.7451	30.8919	43.6234	26.0876
ENSDARG00000063910	mt-atp8	ATP synthase 8, mitochondrial [Source:ZFIN;Acc:ZDB-GENE-011205-19]	MT:8893-10589	3203.46	2071.36	3291.73		-	-	-	-	-		1992.34	1721.2	2439.53	6985.64	8389.92	5175.26	5817.03	7197.55	5210.63
ENSDARG00000089413	mbpb	myelin basic protein b [Source:ZFIN;Acc:ZDB-GENE-030429-21]	16:8016931-8063371	99.7864	52.9951	83.935		-	-	-	-	-		11.5443	11.9096	43.3915	21.4995	23.975	25.7112	18.94	27.0047	40.7478
ENSDARG00000061963	vrtn	vertebrae development associated [Source:ZFIN;Acc:ZDB-GENE-060929-700]	20:27778739-27784621	376.038	150.086	237.549		-	-	-	-	-		105.812	84.2151	77.0778	1.11838	0.265736	0.995774	0.39788	0.237101	0.122435
ENSDARG00000044511	etv5b	ets variant 5b [Source:ZFIN;Acc:ZDB-GENE-991228-4]	6:13942619-13950743	253.61	138.016	217.874		-	-	-	-	-		30.272	48.5759	113.429	45.845	24.0305	24.6418	14.5398	12.8251	18.6947
ENSDARG00000029500	rpl34	ribosomal protein L34 [Source:ZFIN;Acc:ZDB-GENE-040426-1033]	7:60125196-60140343	581.261	345.915	546.06		-	-	-	-	-		22.0972	16.1896	96.9797	132.623	146.957	197.851	295.166	140.967	239.746
ENSDARG00000023299	nhp2l1b	NHP2 non-histone chromosome protein 2-like 1b (S. cerevisiae) [Source:ZFIN;Acc:ZDB-GENE-030131-9670]	12:11522870-11526264	538.553	329.588	519.761		-	-	-	-	-		236.208	198.465	349.234	196.923	71.6742	103.483	91.4057	46.1276	31.6683
ENSDARG00000006413	rpl38	ribosomal protein L38 [Source:ZFIN;Acc:ZDB-GENE-030131-8752]	12:40099734-40105115	223.694	146.114	230.242		-	-	-	-	-		15.3829	9.15623	96.9135	95.4319	97.0604	119.321	144.05	92.2173	858.893
ENSDARG00000015524	prps1a	phosphoribosyl pyrophosphate synthetase 1A [Source:ZFIN;Acc:ZDB-GENE-011212-5]	5:24805478-24816595	226.935	123.031	193.743		-	-	-	-	-		40.532	44.6528	108.992	148.928	89.7329	108.863	61.2064	48.1577	12.8472
ENSDARG00000070570	ppp4ca	protein phosphatase 4, catalytic subunit a [Source:ZFIN;Acc:ZDB-GENE-030131-4433]	3:26790850-26798828	138.155	65.2153	102.689		-	-	-	-	-		110.307	115.884	47.2756	25.1896	18.4893	23.0013	19.1281	13.1104	4.82641
ENSDARG00000059246	hnrnpd	heterogeneous nuclear ribonucleoprotein D [Source:ZFIN;Acc:ZDB-GENE-070424-97]	10:5004024-5020399	214.117	115.441	181.612		-	-	-	-	-		2.35172	1.79055	34.5672	13.9746	12.4879	12.7813	15.1694	14.558	12.7857
ENSDARG00000012747	rer1	retention in endoplasmic reticulum sorting receptor 1 [Source:ZFIN;Acc:ZDB-GENE-040426-1494]	8:51202656-51219795	122.597	72.625	114.231		-	-	-	-	-		47.681	39.1572	54.4943	52.3183	33.7603	37.7651	33.5138	29.9461	15.7741
ENSDARG00000033450	nkap	NFKB activating protein [Source:ZFIN;Acc:ZDB-GENE-030131-8064]	14:34393485-34400219	136.923	66.7289	104.9		1	0	0	1	-0.14		45.7072	27.1146	32.2479	18.5593	12.2729	16.762	18.2888	14.4447	13.2784
ENSDARG00000026183	polr2eb	polymerase (RNA) II (DNA directed) polypeptide E, b [Source:ZFIN;Acc:ZDB-GENE-040801-83]	22:17813694-17835829	150.673	78.1142	122.47		-	-	-	-	-		33.6997	18.6727	96.2046	82.3646	40.4425	50.608	48.595	26.0641	22.8118
ENSDARG00000070109	ncapg	non-SMC condensin I complex, subunit G [Source:ZFIN;Acc:ZDB-GENE-041111-282]	1:22333571-22370015	223.955	105.155	164.212		-	-	-	-	-		93.1654	76.3453	57.6217	43.7162	40.4185	32.7496	25.2414	13.7	3.63403
ENSDARG00000025403	ftr83	finTRIM family, member 83 [Source:ZFIN;Acc:ZDB-GENE-031002-11]	5:32380743-32388510	236.863	79.59	124.223		-	-	-	-	-		1.0567	0.630394	60.9397	26.2632	12.4615	13.6436	8.63568	5.21357	7.51409
ENSDARG00000021811	calm1a	calmodulin 1a [Source:ZFIN;Acc:ZDB-GENE-030131-8308]	17:26554800-26592362	434.941	269.484	417.857		-	-	-	-	-		91.9614	55.1658	80.5645	36.9177	61.8968	75.7444	83.4141	124.469	139.268
ENSDARG00000057726	znf185	-	14:18508082-18543174	249.956	160.777	249.258		-	-	-	-	-		1.4067	0.121911	35.7394	21.4463	15.634	9.92193	8.41721	5.2677	7.49291
ENSDARG00000059270	ppie	-	17:27181252-27241764	141.331	77.7104	120.344		-	-	-	-	-		59.0495	29.3704	68.4904	38.6178	32.5197	37.0933	27.6633	20.4192	7.84948
ENSDARG00000039515	atf4b1	activating transcription factor 4a [Source:ZFIN;Acc:ZDB-GENE-040426-2340]	6:217572-220923	196.639	95.8691	148.124		-	-	-	-	-		24.2133	4.69072	260.311	279.162	301.366	267.002	232.576	188.404	131.385
ENSDARG00000013800	snrpd3	small nuclear ribonucleoprotein D3 polypeptide [Source:ZFIN;Acc:ZDB-GENE-040625-55]	8:31590939-31593640	704.561	388.978	600.447		-	-	-	-	-		212.783	161.331	114.687	45.572	20.6423	35.4501	37.282	16.6243	5.53749
ENSDARG00000071060	naa10	N(alpha)-acetyltransferase 10, NatA catalytic subunit [Source:ZFIN;Acc:ZDB-GENE-040426-2648]	23:13944336-13952423	195.738	108.781	167.859		-	-	-	-	-		91.861	89.4612	66.1957	79.283	60.6002	73.9772	65.5753	38.933	63.9022
ENSDARG00000057234	chtopa	chromatin target of PRMT1a [Source:ZFIN;Acc:ZDB-GENE-030131-210]	19:24383330-24403801	670.292	323.643	498.15		-	-	-	-	-		99.8016	98.0296	69.4488	58.4337	41.808	41.2059	36.3448	32.0412	14.9751
ENSDARG00000092112	tomm40	translocase of outer mitochondrial membrane 40 homolog (yeast) [Source:ZFIN;Acc:ZDB-GENE-030131-1365]	16:27912387-27938835	155.745	78.6333	120.741		1	0	1	0	> -0.02		22.6007	20.5753	21.6222	15.3487	9.0262	12.724	9.9002	9.97651	8.25363
ENSDARG00000035860	rps28	ribosomal protein S28 [Source:ZFIN;Acc:ZDB-GENE-030131-2022]	2:23354447-23356549	239.069	147.553	226.44		-	-	-	-	-		48.6471	34.396	131.338	164.575	151.399	249.903	335.461	143.044	235.986
ENSDARG00000090063	fa2h	fatty acid 2-hydroxylase [Source:ZFIN;Acc:ZDB-GENE-031219-4]	25:13991019-14046662	148.875	76.2358	116.926		-	-	-	-	-		0.16928	0.0128695	13.5291	2.73597	2.14441	1.76565	1.51884	2.69506	4.88411
ENSDARG00000096736	si:ch211-216b21.1	si:ch211-216b21.1 [Source:ZFIN;Acc:ZDB-GENE-130530-1045]	12:38321564-38325614	674.7	247.129	378.379		-	-	-	-	-		#N/A	#N/A	#N/A	#N/A	#N/A	#N/A	#N/A	#N/A	#N/A
ENSDARG00000069700	cdk2ap2	-	1:40402045-40408329	209.32	112.333	171.848		-	-	-	-	-		37.9239	44.4043	58.4305	30.7979	14.2151	21.3599	17.853	17.4052	7.07563
ENSDARG00000008049	si:dkey-42i9.4	si:dkey-42i9.4 [Source:ZFIN;Acc:ZDB-GENE-030131-8398]	22:10650595-10651862	481.454	221.208	338.219		-	-	-	-	-		229.327	170.879	176.233	145.975	139.364	157.688	172.083	72.0224	67.8157
ENSDARG00000045542	LAMTOR4	late endosomal/lysosomal adaptor, MAPK and MTOR activator 4 [Source:HGNC Symbol;Acc:HGNC:33772]	4:18983677-18997652	163.685	87.8201	133.899		-	-	-	-	-		#N/A	#N/A	#N/A	#N/A	#N/A	#N/A	#N/A	#N/A	#N/A
ENSDARG00000080337	AC024175.4		MT:2042-3725	1026.01	622.781	949.522		-	-	-	-	-		2.12496	2.34494	0.744741	0.331679	0.396528	0.21539	0.203252	0.61584	1.3048
ENSDARG00000012432	fam76b	family with sequence similarity 76, member B [Source:ZFIN;Acc:ZDB-GENE-030131-6955]	5:25254149-25265274	217.875	138.02	209.302		-	-	-	-	-		107.333	97.301	96.6489	42.5499	34.7378	45.8736	36.1275	26.5831	15.3793
ENSDARG00000036190	txnl4a	thioredoxin-like 4A [Source:ZFIN;Acc:ZDB-GENE-041010-25]	19:21275533-21279207	155.687	90.6038	137.348		-	-	-	-	-		87.4007	65.6418	72.2137	60.9214	52.5727	56.5043	58.4957	39.6017	12.0366
ENSDARG00000053020	ppp2cb	-	10:6191317-6215881	322.124	168.84	255.5		-	-	-	-	-		107.27	134.898	190.858	143.626	93.4108	120.436	90.7212	83.6538	47.3813
ENSDARG00000012274	eif4e1c	eukaryotic translation initiation factor 4E family member 1c [Source:ZFIN;Acc:ZDB-GENE-050417-398]	13:18360382-18373442	198.757	119.914	181.383		-	-	-	-	-		56.0999	53.4413	67.9733	68.259	44.223	41.5971	35.5302	37.6517	10.0122
ENSDARG00000070858	si:busm1-105l16.2	si:busm1-105l16.2 [Source:ZFIN;Acc:ZDB-GENE-030616-108]	1:46991050-47091395	156.674	89.5392	135.426		-	-	-	-	-		0	0	0.633932	0.0568063	0.041851	0.0457407	0.0145463	0.0181567	0.602229
ENSDARG00000071573	LSM5	LSM5 homolog, U6 small nuclear RNA associated (S. cerevisiae) [Source:ZFIN;Acc:ZDB-GENE-070822-23]	12:14425175-14443081	151.525	92.4809	139.793		-	-	-	-	-		17.2996	9.86859	20.2665	15.7702	14.8945	21.3146	22.0165	10.562	7.51885
ENSDARG00000091937	si:dkey-184d2.3	si:dkey-16m19.4 [Source:ZFIN;Acc:ZDB-GENE-060503-618]	9:37797843-37799128	482.588	228.392	344.863		-	-	-	-	-		0	0.00656234	4.26934	2.18389	0.676591	1.16312	1.37873	0.369187	4.71442
ENSDARG00000069422	nhp2	NHP2 ribonucleoprotein homolog (yeast) [Source:ZFIN;Acc:ZDB-GENE-030131-533]	21:29145844-29153265	635.217	346.53	522.979		-	-	-	-	-		81.4889	68.9264	166.639	91.7678	33.5337	54.0433	41.1074	23.7212	16.9618
ENSDARG00000054154	bms1l	BMS1 ribosome biogenesis factor [Source:ZFIN;Acc:ZDB-GENE-060720-2]	12:30788284-30818523	132.206	79.0747	119.117		-	-	-	-	-		19.2663	18.6552	34.0873	20.3803	5.16352	4.80571	3.55835	3.59425	3.08034
ENSDARG00000014329	npm1a	nucleophosmin 1a (nucleolar phosphoprotein B23, numatrin) [Source:ZFIN;Acc:ZDB-GENE-021028-1]	10:22234686-22245329	1821.62	1132.63	1702.8		-	-	-	-	-		162.153	167.127	760.214	342.254	103.506	108.351	66.0954	52.7658	40.0223
ENSDARG00000034291	rpl37	ribosomal protein L37 [Source:ZFIN;Acc:ZDB-GENE-040625-39]	21:5404333-5444944	244.862	161.423	242.432		1	0	1	0	-0.21		21.6159	13.379	91.6434	144.505	136.718	209.855	361.115	127.011	208.871
ENSDARG00000008333	znfl2a	zinc finger-like gene 2a [Source:ZFIN;Acc:ZDB-GENE-030828-7]	2:161049-164989	352.33	138.317	207.611		-	-	-	-	-		9.03636	13.9491	73.4258	43.5989	17.0591	28.6549	19.337	2.49325	3.06492
ENSDARG00000015422	ppil1	peptidylprolyl isomerase (cyclophilin)-like 1 [Source:ZFIN;Acc:ZDB-GENE-051009-1]	6:40578651-40588536	150.888	92.1788	138.045		-	-	-	-	-		44.0031	45.8411	73.8442	31.9485	25.4312	32.4051	37.0881	14.4499	15.1403
ENSDARG00000088555	CABZ01102527.1	-	Zv9_NA974:106-1101	153.392	94.1153	140.894		-	-	-	-	-		21.0017	15.2872	9.26073	4.30843	4.76124	5.20874	6.1187	7.25048	14.3102
ENSDARG00000013489	gltscr2	-	15:6532401-6546523	152.262	99.959	149.63		-	-	-	-	-		17.6025	22.5219	96.2345	89.5246	47.237	49.8408	53.3938	43.6764	139.17
ENSDARG00000015123	zgc:101000	zgc:101000 [Source:ZFIN;Acc:ZDB-GENE-040808-35]	22:5587615-5606581	505.831	314.03	468.638		-	-	-	-	-		0.173158	0.168986	275.213	171.275	54.7482	78.2064	67.907	26.8453	38.8569
ENSDARG00000005827	eif2s1a	eukaryotic translation initiation factor 2, subunit 1 alpha a [Source:ZFIN;Acc:ZDB-GENE-030131-526]	17:34411474-34421363	299.482	149.032	221.881		-	-	-	-	-		82.8899	92.4274	126.934	103.556	45.9579	58.587	50.8976	26.5889	18.2852
ENSDARG00000003599	rpl3	ribosomal protein L3 [Source:ZFIN;Acc:ZDB-GENE-030131-1291]	3:30018331-30022483	777.026	445.941	663.136		-	-	-	-	-		150.003	150.749	574.657	980.335	961.005	1148.91	1100.13	775.954	1255.82
ENSDARG00000005108	oclna	occludin a [Source:ZFIN;Acc:ZDB-GENE-040426-2685]	10:2951966-2970092	185.788	109.541	162.707		-	-	-	-	-		156.821	131.327	37.8546	18.8386	14.5129	16.4746	13.9308	13.6177	17.4378
ENSDARG00000013420	rp9	-	19:35489646-35630288	207.099	102.458	151.912		-	-	-	-	-		0.225788	0.30604	1.28965	0.691736	0.614802	0.659753	0.460797	0.234268	4.49934
ENSDARG00000018461	FTL (1 of 2)	ferritin, light polypeptide [Source:HGNC Symbol;Acc:HGNC:3999]	24:7854909-7859867	413.928	248.676	368.673		-	-	-	-	-		187.854	175.256	161.289	81.935	68.591	85.3742	83.1221	47.8323	27.4206
ENSDARG00000012025	hs6st2	heparan sulfate 6-O-sulfotransferase 2 [Source:ZFIN;Acc:ZDB-GENE-030909-14]	14:31951740-31957709	173.132	110.82	164.254		1	0	1	0	-0.07		5.86927	10.06	126.78	31.3295	19.9747	24.4541	19.7945	13.3383	8.01772
ENSDARG00000043631	bcas2	breast carcinoma amplified sequence 2 [Source:ZFIN;Acc:ZDB-GENE-030408-5]	8:11690062-11698066	179.668	105.571	156.215		-	-	-	-	-		110.621	73.893	136.839	91.6854	51.8586	58.7178	54.3822	30.8012	30.1075
ENSDARG00000041373	FCF1	-	17:49995368-50007463	289.086	138.785	204.964		1	0	1	0	-0.15		24.3286	18.3785	95.7819	69.0666	28.6757	35.2607	27.5427	18.0853	14.5665
ENSDARG00000077264	wdr43	WD repeat domain 43 [Source:ZFIN;Acc:ZDB-GENE-021231-3]	17:24649783-24663840	189.046	112.132	165.558		-	-	-	-	-		19.7297	71.2219	105.555	50.7544	20.5403	23.103	17.3629	14.4578	21.627
ENSDARG00000010770	sox19a	SRY (sex determining region Y)-box 19a [Source:ZFIN;Acc:ZDB-GENE-980526-102]	5:25868114-25870372	555.792	271.23	399.264		-	-	-	-	-		0.127062	15.4783	129.22	114.305	65.4279	117.733	74.0745	24.7135	11.2962
ENSDARG00000053912	fbl	fibrillarin [Source:ZFIN;Acc:ZDB-GENE-040426-1936]	16:44947118-44955553	1014.03	653.979	962.58		-	-	-	-	-		137.094	120.77	406.99	254.7	91.7632	119.041	80.7185	47.8467	25.6258
ENSDARG00000058917	nnr	nanor [Source:ZFIN;Acc:ZDB-GENE-030128-1]	15:1585018-1586064	919.411	372.664	545.952		-	-	-	-	-		0.0510035	36.1199	199.766	0.382996	0.299801	1.47036	0.144479	0.313689	0.246079
ENSDARG00000052073	blcap	bladder cancer associated protein [Source:ZFIN;Acc:ZDB-GENE-000330-7]	6:51720578-51722453	225.688	112.621	164.921		-	-	-	-	-		140.393	174.549	122.887	79.9092	76.9915	108.214	73.3313	57.4443	64.7843
ENSDARG00000075795	nol7	nucleolar protein 7 [Source:ZFIN;Acc:ZDB-GENE-030131-9100]	2:31548059-31551114	158.659	93.5812	136.736		-	-	-	-	-		84.9764	82.9575	99.6876	63.1171	31.2651	38.2554	32.293	18.4396	13.5332
ENSDARG00000087183	CABZ01088071.1	-	Zv9_NA160:409-4759	227.89	100.024	145.815		-	-	-	-	-		11.8493	51.7691	21.865	6.58077	4.86932	4.56765	4.93093	3.75857	1.07711
ENSDARG00000053963	npm2b	nucleophosmin/nucleoplasmin, 2b [Source:ZFIN;Acc:ZDB-GENE-070410-125]	10:45752920-45759514	248.609	146.314	213.238		-	-	-	-	-		80.532	46.5435	36.6963	3.87862	0.802239	1.08079	0.278261	0.0994414	1.67914
ENSDARG00000017084	bud31	BUD31 homolog (S. cerevisiae) [Source:ZFIN;Acc:ZDB-GENE-040720-3]	3:40272485-40282623	255.877	164.091	238.94		-	-	-	-	-		69.6737	50.5528	167.396	80.5999	56.2412	63.3142	80.5973	49.432	23.0674
ENSDARG00000051783	rplp0	ribosomal protein, large, P0 [Source:ZFIN;Acc:ZDB-GENE-000629-1]	5:2043308-2072826	605.408	390.911	569.109		-	-	-	-	-		159.698	104.075	1276.72	2664.93	2362.7	2700.51	2381.78	2037.89	2919.15
ENSDARG00000058371	krt5	keratin 5 [Source:ZFIN;Acc:ZDB-GENE-991110-23]	23:10280084-10284347	1061.19	636.419	923.017		-	-	-	-	-		10.173	1.05651	903.58	1433.43	337.054	230.17	276.293	456.158	1252.18
ENSDARG00000053457	rpl23	ribosomal protein L23 [Source:ZFIN;Acc:ZDB-GENE-030131-8756]	3:33558103-33561921	530.671	340.278	491.601		-	-	-	-	-		90.75	45.7156	213.107	364.753	328.576	396.741	577.57	259.025	523.018
ENSDARG00000011201	rplp2l	ribosomal protein, large P2, like [Source:ZFIN;Acc:ZDB-GENE-070327-2]	7:13785984-13795706	796.251	520.875	751.278		-	-	-	-	-		85.0195	52.7491	439.997	753.417	709.959	1025.51	1075.52	571.441	860.685
ENSDARG00000003531	tcea1	transcription elongation factor A (SII), 1 [Source:ZFIN;Acc:ZDB-GENE-030131-8049]	2:30454511-30462842	429.329	260.487	374.824		-	-	-	-	-		108.995	73.5562	137.613	51.8654	47.9262	54.1637	42.1495	38.5268	16.2338
ENSDARG00000025493	serp1	-	18:2448952-2453073	317.581	174.117	250.372		-	-	-	-	-		263.091	249.666	176.942	211.304	128.956	97.7867	134.983	81.1834	60.5256
ENSDARG00000086896	CABZ01073334.1	far upstream element (FUSE) binding protein 3 [Source:HGNC Symbol;Acc:HGNC:4005]	5:1219723-1227129	469.301	274.601	394.512		-	-	-	-	-		98.8442	83.9204	58.3338	28.5008	21.0734	27.6607	20.3267	14.2499	12.4935
ENSDARG00000056836	si:ch211-125o16.4	si:ch211-125o16.4 [Source:ZFIN;Acc:ZDB-GENE-131120-100]	17:22374662-22382693	289.172	151.356	217.439		-	-	-	-	-		0.0129623	0.764274	25.1063	15.8781	17.595	7.52305	7.59662	8.00435	11.0239
ENSDARG00000003813	srp54	-	17:10511331-10526998	243.389	130.249	187.076		-	-	-	-	-		56.9957	43.3867	69.8081	57.0287	41.5615	41.3537	26.4989	29.1282	18.7948
ENSDARG00000024651	snrpa1	small nuclear ribonucleoprotein polypeptide A' [Source:ZFIN;Acc:ZDB-GENE-041114-82]	7:10071550-10086203	287.872	154.764	221.945		1	0	1	0	-0.18		125.582	92.8676	134.257	67.9558	34.2563	50.9346	40.6934	21.8316	9.21507
ENSDARG00000094807	si:dkey-45j10.2	-	13:13527991-13529155	620.447	247.775	354.977		-	-	-	-	-		0	0.0368591	0.0570949	0.0151937	0.00559684	0.031459	0.00875389	0	0.0244053
ENSDARG00000037158	rcc1	regulator of chromosome condensation 1 [Source:ZFIN;Acc:ZDB-GENE-040426-2216]	16:36602961-36612351	688.771	349.197	500.167		-	-	-	-	-		255.856	201.438	59.6686	21.0319	16.7037	18.8121	12.2917	7.90577	1.64221
ENSDARG00000010194	eif4bb	eukaryotic translation initiation factor 4Bb [Source:ZFIN;Acc:ZDB-GENE-030131-8563]	6:38995687-39011565	182.497	109.222	156.216		-	-	-	-	-		34.7463	56.1813	101.89	111.271	50.0225	64.477	46.2119	33.9491	30.2929
ENSDARG00000008292	eif2s3	eukaryotic translation initiation factor 2, subunit 3 gamma [Source:ZFIN;Acc:ZDB-GENE-030131-5552]	24:17532373-17552055	209.309	131.873	188.594		-	-	-	-	-		30.257	60.4535	147.216	157.486	128.196	136.02	140.834	120.739	173.061
ENSDARG00000040518	ssr1	-	24:43858563-43867471	216.891	132.981	189.644		-	-	-	-	-		76.4497	68.4227	115.194	197.214	68.38	95.6639	70.4463	64.968	67.2006
ENSDARG00000057854	sap18	Sin3A-associated protein [Source:ZFIN;Acc:ZDB-GENE-040426-1679]	9:22300028-22301921	509.949	314.61	448.42		-	-	-	-	-		68.3893	61.5386	145.68	71.9928	52.6787	78.1087	58.2703	36.4305	17.8194
ENSDARG00000076526	gar1	GAR1 ribonucleoprotein homolog (yeast) [Source:ZFIN;Acc:ZDB-GENE-040426-893]	14:45847307-45859860	354.769	227.169	323.588		-	-	-	-	-		81.8409	88.2726	401.321	196.759	78.8813	88.417	48.7216	43.0575	20.757
ENSDARG00000036629	rps14	ribosomal protein S14 [Source:ZFIN;Acc:ZDB-GENE-030131-8631]	21:32382380-32386664	1554.77	978.795	1393.43		-	-	-	-	-		390.826	221.993	1229.71	1165.33	1935.51	2219.98	2719.44	1241.91	2700.74
ENSDARG00000039034	marcksl1a	MARCKS-like 1a [Source:ZFIN;Acc:ZDB-GENE-040426-2146]	13:46745085-46748279	368.485	238.025	338.463		-	-	-	-	-		2.98036	19.7008	161.141	138.348	189.953	214.954	231.056	182.075	104.001
ENSDARG00000076667	ccng1	cyclin G1 [Source:ZFIN;Acc:ZDB-GENE-020322-1]	14:23132060-23143178	1124.38	655.723	931.841		-	-	-	-	-		363.288	255.076	574.854	468.157	332.729	277.397	315.008	256.352	271.975
ENSDARG00000092170	apoc1l	apolipoprotein C-I like [Source:ZFIN;Acc:ZDB-GENE-030131-1074]	16:26211418-26213014	591.871	286.278	406.588		-	-	-	-	-		11.8277	0.404301	432.897	435.821	764.082	1213.67	1243.34	723.269	217.845
ENSDARG00000089158	si:dkeyp-104f11.6	si:dkeyp-104f11.6 [Source:ZFIN;Acc:ZDB-GENE-130531-1]	20:47513951-47521918	565.392	330.883	466.964		-	-	-	-	-		0.00703954	0	0.121894	0.0440512	0.0194723	0.0182418	0.0152281	0.00422396	0.0297186
ENSDARG00000054980	ebna1bp2	EBNA1 binding protein 2 [Source:ZFIN;Acc:ZDB-GENE-030131-6989]	2:13526921-13550163	309.831	167.284	235.526		-	-	-	-	-		50.2049	22.7777	98.5043	60.7112	25.5588	28.9123	27.3425	14.0017	10.9392
ENSDARG00000015239	prp19	PRP19/PSO4 homolog (S. cerevisiae) [Source:ZFIN;Acc:ZDB-GENE-030131-263]	14:13971681-13985135	422.067	257.196	361.661		-	-	-	-	-		125.302	126.162	186.176	132.528	82.6837	105.605	65.555	44.442	19.0482
ENSDARG00000023394	slc37a2	solute carrier family 37 (glucose-6-phosphate transporter), member 2 [Source:ZFIN;Acc:ZDB-GENE-040426-1949]	5:59921956-59948922	283.421	166.748	233.738		-	-	-	-	-		103.811	95.4346	47.8082	45.8219	32.1832	29.0648	21.2318	25.5306	23.9138
ENSDARG00000075758	ywhabb	tyrosine 3-monooxygenase/tryptophan 5-monooxygenase activation protein, beta polypeptide b [Source:ZFIN;Acc:ZDB-GENE-040426-2160]	8:47503535-47515493	440.022	276.405	387.443		-	-	-	-	-		121.35	98.9474	204.644	193.261	144.453	171.301	147.446	137.548	72.7852
ENSDARG00000035676	ptp4a2b	protein tyrosine phosphatase type IVA, member 2b [Source:ZFIN;Acc:ZDB-GENE-041114-111]	19:37007181-37041096	316.88	206.159	288.905		-	-	-	-	-		116.06	106.55	57.2521	44.3846	27.1599	34.7729	25.9553	28.2906	22.4089
ENSDARG00000045898	si:ch211-152c2.3	si:ch211-152c2.3 [Source:ZFIN;Acc:ZDB-GENE-030131-9914]	4:610645-613669	793.869	458.394	641.328		-	-	-	-	-		#N/A	#N/A	#N/A	#N/A	#N/A	#N/A	#N/A	#N/A	#N/A
ENSDARG00000035715	marcksl1b	MARCKS-like 1b [Source:ZFIN;Acc:ZDB-GENE-040426-2315]	19:31043503-31046207	2585.72	1535.07	2146.33		-	-	-	-	-		5.32988	56.066	590.52	258.486	257.255	320.189	351.246	368.849	203.622
ENSDARG00000027590	42249	septin 2 [Source:ZFIN;Acc:ZDB-GENE-030131-911]	2:22049349-22073010	272.946	159.926	223.153		-	-	-	-	-		69.2382	47.9577	99.5831	80.0028	65.7458	62.1435	49.3605	53.4334	21.1908
ENSDARG00000020192	cdc20	-	2:19218015-19234798	483.966	313.466	436.626		-	-	-	-	-		294.598	229.026	75.7177	43.3296	33.0449	37.5482	32.2557	12.8177	2.08465
ENSDARG00000036044	rps20	ribosomal protein S20 [Source:ZFIN;Acc:ZDB-GENE-040426-2284]	7:59990937-59995522	1033.49	633.465	882.094		-	-	-	-	-		233.457	218.112	661.532	1048.18	839.454	1287.72	2803.85	776.989	1019.28
ENSDARG00000006260	tuba8l4	tubulin, alpha 8 like 4 [Source:ZFIN;Acc:ZDB-GENE-040426-860]	6:6889767-6892922	792.631	524.317	729.861		-	-	-	-	-		44.5203	39.2366	354.652	391.118	334.925	505.392	233.96	152.927	126.948
ENSDARG00000007863	tra2a	transformer 2 alpha homolog (Drosophila) [Source:ZFIN;Acc:ZDB-GENE-040426-1391]	19:20660183-20673107	567.816	357.305	496.866		-	-	-	-	-		83.7846	111.751	232.374	80.0524	50.8027	83.8013	74.4065	44.7764	39.1801
ENSDARG00000011405	rps9	ribosomal protein S9 [Source:ZFIN;Acc:ZDB-GENE-010724-15]	16:34143992-34146577	904.619	547.431	760.458		-	-	-	-	-		102.263	69.3774	358.66	597.786	629.847	762.941	1009.13	452.754	851.948
ENSDARG00000076568	sec61b	Sec61 beta subunit [Source:ZFIN;Acc:ZDB-GENE-040718-260]	16:29444176-29459898	479.091	283.901	392.604		-	-	-	-	-		86.7631	146.404	222.372	244.441	118.683	118.897	130.144	93.2198	57.5536
ENSDARG00000015853	rnps1	RNA binding protein S1, serine-rich domain [Source:ZFIN;Acc:ZDB-GENE-030131-5228]	3:10231801-10243908	327.966	197.345	272.532		-	-	-	-	-		139.65	141.198	173.722	94.2057	59.9926	86.1204	55.5486	40.3695	15.3035
ENSDARG00000070475	khdrbs1b	KH domain containing, RNA binding, signal transduction associated 1b [Source:ZFIN;Acc:ZDB-GENE-040426-2344]	19:31594073-31604457	717.052	460.355	634.902		-	-	-	-	-		47.6362	63.3439	149.561	53.3269	49.1359	55.8083	53.1447	57.7477	32.1007
ENSDARG00000077473	mych	myelocytomatosis oncogene homolog [Source:ZFIN;Acc:ZDB-GENE-030219-51]	6:50402639-50406136	363.899	187.012	257.505		-	-	-	-	-		7.50133	52.2281	141.005	73.591	18.4014	22.8315	20.8803	20.792	174.259
ENSDARG00000035325	srsf7a	serine/arginine-rich splicing factor 7a [Source:ZFIN;Acc:ZDB-GENE-040426-1798]	5:38495707-38499307	707.238	420.894	578.904		-	-	-	-	-		218.861	175.533	267.661	206.303	116.897	161.159	106.091	71.5573	39.812
ENSDARG00000012820	nop56	NOP56 ribonucleoprotein homolog [Source:ZFIN;Acc:ZDB-GENE-040109-1]	21:10382766-10405532	663.455	414.804	569.748		-	-	-	-	-		68.2226	60.7016	198.913	99.2333	46.5079	54.5149	38.2288	26.0341	33.5547
ENSDARG00000017219	pabpc1a	poly(A) binding protein, cytoplasmic 1a [Source:ZFIN;Acc:ZDB-GENE-030131-3238]	16:58353402-58375366	1805.27	1185.71	1627.76		-	-	-	-	-		267.331	254.585	622.877	553.256	298.151	402.644	336.968	262.766	349.577
ENSDARG00000014244	rbmx	RNA binding motif protein, X-linked [Source:ZFIN;Acc:ZDB-GENE-030131-579]	14:32725470-32732600	700.975	326.201	447.221		-	-	-	-	-		41.4954	27.9303	130.905	97.7537	67.9437	64.3636	59.4069	48.6404	26.776
ENSDARG00000016484	dkc1	dyskeratosis congenita 1, dyskerin [Source:ZFIN;Acc:ZDB-GENE-031118-120]	21:42107787-42122249	454.347	281.843	386.272		-	-	-	-	-		116.192	111.811	238.093	115.769	53.7846	55.5156	43.7629	28.4941	12.8337
ENSDARG00000009905	ntla	-	19:30633856-30637909	496.832	285.792	390.873		-	-	-	-	-		0.0110035	0.782709	189.504	70.8047	17.0245	15.559	10.0245	9.56254	9.06938
ENSDARG00000036161	hnrnpa0l	heterogeneous nuclear ribonucleoprotein A0, like [Source:ZFIN;Acc:ZDB-GENE-030131-618]	14:40345883-40347385	5867.13	3599.77	4920.18		-	-	-	-	-		1000.25	819.191	2476.66	884.304	541.507	850.661	630.443	398.566	184.37
ENSDARG00000092553	slc25a5	solute carrier family 25 (mitochondrial carrier; adenine nucleotide translocator), member 5 [Source:ZFIN;Acc:ZDB-GENE-020419-9]	14:33738537-33750637	2005.58	1325.66	1808.93		-	-	-	-	-		168.305	223.141	655.79	670.107	591.671	899.585	885.117	791.101	1081.14
ENSDARG00000015862	rpl5b	ribosomal protein L5b [Source:ZFIN;Acc:ZDB-GENE-040625-93]	6:28800389-28811189	808.866	482.57	655.165		-	-	-	-	-		189.79	140.962	465.817	614.194	641.943	630.201	742.045	467.636	836.949
ENSDARG00000035756	rps17	-	7:55225530-55231871	377.497	225.021	304.918		-	-	-	-	-		150.324	96.3823	246.925	385.346	391.397	445.028	592.727	324.324	535.621
ENSDARG00000092693	tpt1	tumor protein, translationally-controlled 1 [Source:ZFIN;Acc:ZDB-GENE-990603-10]	1:34248734-34346481	1358.3	890.094	1205.27		-	-	-	-	-		213.125	160.752	889.751	1365.89	1791.44	1279.99	1011.68	1179.72	1468.69
ENSDARG00000002710	ncl	nucleolin [Source:ZFIN;Acc:ZDB-GENE-030131-6986]	22:39555552-39572992	2034.5	1228.21	1661.53		-	-	-	-	-		176.866	208.702	708.3	332.251	100.069	126.351	81.9136	62.5682	72.8837
ENSDARG00000006316	rpl23a	ribosomal protein L23a [Source:ZFIN;Acc:ZDB-GENE-030131-7479]	21:25465360-25468127	708.194	468.586	631.982		1	1	0	0	-0.35		40.6096	39.1262	214.658	265.121	242.223	299.526	365.443	222.531	338.105
ENSDARG00000040534	epcam	epithelial cell adhesion molecule [Source:ZFIN;Acc:ZDB-GENE-040426-2209]	13:8206228-8208820	800.42	502.312	675.684		-	-	-	-	-		476.123	252.804	111.606	94.5179	73.4478	86.614	104.307	65.7932	137.427
ENSDARG00000007099	cx43.4	connexin 43.4 [Source:ZFIN;Acc:ZDB-GENE-990415-38]	9:47606306-47616531	1979.33	1289.86	1729.89		-	-	-	-	-		170.412	157.141	940.98	252.221	123.614	130.581	92.5972	41.2135	13.5025
ENSDARG00000040334	mat2aa	methionine adenosyltransferase II, alpha a [Source:ZFIN;Acc:ZDB-GENE-030131-2049]	10:6837632-6850187	472.351	276.005	369.99		-	-	-	-	-		153.611	168.315	77.5182	46.2495	43.6896	51.8621	37.9867	52.8658	17.4921
ENSDARG00000009871	snrpc	small nuclear ribonucleoprotein polypeptide C [Source:ZFIN;Acc:ZDB-GENE-020419-26]	6:54385570-54389153	677.534	367.593	491.195		-	-	-	-	-		149.337	148.741	182.161	57.2547	39.4265	65.2133	51.0422	29.9791	8.30154
ENSDARG00000090077	srsf4	-	19:17154638-17164226	579.466	379.899	506.836		1	0	0	1	-0.1		41.5618	38.3305	103.504	52.5148	47.3059	47.4487	52.1088	37.1826	22.848
ENSDARG00000005513	naca	nascent polypeptide-associated complex alpha subunit [Source:ZFIN;Acc:ZDB-GENE-020423-4]	23:18019710-18045059	850.959	558.895	743.469		-	-	-	-	-		58.2149	57.464	353.082	669.203	456.276	411.662	473.505	286.589	483.384
ENSDARG00000015551	fth1a	ferritin, heavy polypeptide 1a [Source:ZFIN;Acc:ZDB-GENE-000831-2]	7:13752096-13760863	1151.74	759.356	1009.44		-	-	-	-	-		335.3	591.588	1057.45	717.238	716.316	937.25	700.63	748.326	747.647
ENSDARG00000017568	hnrnpabb	-	21:3192724-3199941	3565.17	2220.21	2937.79		-	-	-	-	-		804.745	681.827	1354.28	446.712	287.18	360.353	279.362	183.246	49.1042
ENSDARG00000011020	hnrnpa1a	heterogeneous nuclear ribonucleoprotein A1a [Source:ZFIN;Acc:ZDB-GENE-040426-1546]	11:1991814-2229004	798.722	531.31	701.036		-	-	-	-	-		173.572	135.439	382.612	307.892	202.02	240.846	243.943	150.756	50.3833
ENSDARG00000036162	hnrnpa0b	heterogeneous nuclear ribonucleoprotein A0b [Source:ZFIN;Acc:ZDB-GENE-030131-6154]	14:40342125-40344618	4262.24	2792.63	3684.21		-	-	-	-	-		75.3736	98.2083	1018.66	286.87	255.585	370.973	261.755	188.103	45.7713
ENSDARG00000042905	rpl10a	ribosomal protein L10a [Source:ZFIN;Acc:ZDB-GENE-030131-2025]	8:24591064-24595928	630.696	407.57	536.318		-	-	-	-	-		69.09	45.7303	315.19	574.089	559.174	675.62	769.852	422.745	785.573
ENSDARG00000014867	rpl8	ribosomal protein L8 [Source:ZFIN;Acc:ZDB-GENE-040426-1670]	9:34356411-34363095	652.035	430.316	559.75		-	-	-	-	-		55.2383	72.4871	281.251	506.656	433.85	689.789	707.601	486.286	793.277
ENSDARG00000037350	rpl9	ribosomal protein L9 [Source:ZFIN;Acc:ZDB-GENE-030131-8646]	1:22043596-22048598	485.438	306.633	398.021		-	-	-	-	-		41.7787	29.1822	133.962	262.437	286.946	294.033	500.326	245.856	611.374
ENSDARG00000043509	rpl11	ribosomal protein L11 [Source:ZFIN;Acc:ZDB-GENE-040625-147]	19:45317839-45340416	1169.16	713.104	919.656		-	-	-	-	-		140.877	145.241	359.678	668.524	373.672	626.791	982.564	401.341	763.516
ENSDARG00000038635	magoh	mago-nashi homolog, proliferation-associated (Drosophila) [Source:ZFIN;Acc:ZDB-GENE-041216-1]	8:21671324-21673750	718.34	477.27	615.412		-	-	-	-	-		104.242	98.895	219.398	85.3434	64.8668	105.982	105.45	51.1858	22.7417
ENSDARG00000003016	eef2b	-	2:56950886-56976839	1484.44	955.062	1219.77		-	-	-	-	-		317.684	563.584	996.485	1366.05	839.81	924.931	798.981	793.756	1285.75
ENSDARG00000003860	cbx3a	chromobox homolog 3a (HP1 gamma homolog, Drosophila) [Source:ZFIN;Acc:ZDB-GENE-030131-1158]	19:20267099-20270413	1306	801.185	1018.55		-	-	-	-	-		153.583	117.221	244.539	117.96	92.9926	99.6893	91.7048	46.595	18.4829
ENSDARG00000014817	ranbp1	RAN binding protein 1 [Source:ZFIN;Acc:ZDB-GENE-040426-2548]	5:20790449-20798338	877.19	554.065	694.75		-	-	-	-	-		69.7798	75.3653	256.298	144.593	110.253	124.662	83.2842	46.1324	26.0879
ENSDARG00000044774	pou5f3	POU domain, class 5, transcription factor 3 [Source:ZFIN;Acc:ZDB-GENE-980526-485]	21:11887949-11892809	1454.51	900.177	1118.61		-	-	-	-	-		335.063	275.79	196.993	2.34879	1.06906	3.02785	0.541434	0.603337	0.13432
ENSDARG00000006691	rpl12	ribosomal protein L12 [Source:ZFIN;Acc:ZDB-GENE-030131-5297]	5:34500585-34504918	1513.62	899.444	1105.12		-	-	-	-	-		226.287	193.824	416.871	738.187	789.87	707.449	902.701	520.487	703.506
